# Supplementary material for: Tris(2,2′-bipyridine-κ2 N,N′)cobalt(III) tris­(oxalato-κ2 O 1,O 2)ferrate(III) mono­hydrate
Source: Acta Crystallogr Sect E Struct Rep Online. 2012 Feb 4;68(Pt 3):m233–4. doi: 10.1107/S1600536812003224 (PMC3297208; doi:10.1107/S1600536812003224)
Supplement: Supplementary file 1 [file e-68-0m233-sup1.cif]

##############################################################################
#                                                                            #
# This CIF contains the data in a paper accepted for publication in          #
# Acta Crystallographica Section E. It conforms to the requirements of       #
# Notes for Authors for Acta Crystallographica Section E, and has been       #
# peer reviewed under the auspices of the IUCr Commission on Journals.       #
#                                                                            #
# Full details of the Crystallographic Information File format               #
# are given in the paper "The Crystallographic Information File (CIF):       #
# a New Standard Archive File for Crystallography" by S. R. Hall, F. H.      #
# Allen and I. D. Brown [Acta Cryst. (1991), A47, 655-685].                  #
#                                                                            #
# The current version of the core CIF dictionary is obtainable from          #
# ftp://ftp.iucr.org/pub/cif_core.dic.                                       #
#                                                                            #
# Software is freely available for graphical display of the structure(s)     #
# in this CIF. For information consult the CIF software page                 #
# http://www.iucr.org/resources/cif/software.                                #
#                                                                            #
# This file may be used for bona fide research purposes within the           #
# scientific community so long as proper attribution is given to the journal # 
# article from which it was obtained.                                        #
#                                                                            #
##############################################################################
data_I
_audit_creation_method
;
<i>CrysAlis RED</i> (Oxford Diffraction, 2007)
;
_chemical_name_systematic
;
Tris(2,2'-bipyridine-\k^2^<i>N</i>,<i>N</i>')cobalt(III)
tris(oxalato-\k^2^<i>O</i>^1^,<i>O</i>^2^)ferrate((III) monohydrate
;
_chemical_name_common     ?
_chemical_formula_moiety     'C30 H24 Co N6 3+, C6 Fe O12 3-, H2 O'
_chemical_formula_sum     'C36 H26 Co Fe N6 O13 '
_chemical_formula_iupac     '[Co (C10 H8 N2)3] [Fe (C2 O4)3], H2 O'
_chemical_formula_weight     865.42
_chemical_melting_point     ?
_symmetry_cell_setting     hexagonal
_symmetry_space_group_name_H-M     'P 6 2 2'
_symmetry_space_group_name_hall     'P 6 2'
loop_
    _symmetry_equiv_pos_as_xyz
    'x, y, z'
    'x-y, x, z'
    '-y, x-y, z'
    '-x, -y, z'
    '-x+y, -x, z'
    'y, -x+y, z'
    '-y, -x, -z'
    'x-y, -y, -z'
    'x, x-y, -z'
    'y, x, -z'
    '-x+y, y, -z'
    '-x, -x+y, -z'
_cell_length_a     13.056(2)
_cell_length_b     13.056(3)
_cell_length_c     12.480(3)
_cell_angle_alpha     90.00
_cell_angle_beta     90.00
_cell_angle_gamma     120.00
_cell_volume     1842.3(7)
_cell_formula_units_Z     2
_cell_measurement_reflns_used     1555
_cell_measurement_theta_min     3.0980
_cell_measurement_theta_max     31.9715
_cell_measurement_temperature     293(2)
_exptl_crystal_description     block
_exptl_crystal_colour     violet
_exptl_crystal_size_max     0.60
_exptl_crystal_size_mid     0.40
_exptl_crystal_size_min     0.20
_exptl_crystal_density_diffrn     1.560
_exptl_crystal_density_meas     ?
_exptl_crystal_density_method     'not measured'
_exptl_crystal_F_000     882
_exptl_absorpt_coefficient_mu     0.920
_exptl_absorpt_correction_type     multi-scan
_exptl_absorpt_process_details
;
(CrysAlis RED; Oxford Diffraction, 2009)
;
_exptl_absorpt_correction_T_min     0.6084
_exptl_absorpt_correction_T_max     0.8375
_exptl_special_details
;
CrysAlis RED, Oxford Diffraction Ltd., 2009. Empirical absorption correction
using spherical harmonics, implemented in SCALE3 ABSPACK scaling algorithm.
;
_diffrn_ambient_temperature     293(2)
_diffrn_radiation_type     MoK\a
_diffrn_radiation_wavelength     0.71073
_diffrn_radiation_source     'Enhance (Mo) X-ray Source'
_diffrn_radiation_monochromator     graphite
_diffrn_measurement_device_type     'Oxford Diffraction Xcalibur/Sapphire3'
_diffrn_measurement_method     '\w scans'
_diffrn_detector_area_resol_mean     16.1827
_diffrn_reflns_number     17786
_diffrn_reflns_av_R_equivalents     0.0700
_diffrn_reflns_av_sigmaI/netI     0.0448
_diffrn_reflns_theta_min     3.12
_diffrn_reflns_theta_max     30.00
_diffrn_reflns_theta_full     30.00
_diffrn_measured_fraction_theta_max     0.990
_diffrn_measured_fraction_theta_full     0.990
_diffrn_reflns_limit_h_min     -18
_diffrn_reflns_limit_h_max     18
_diffrn_reflns_limit_k_min     -18
_diffrn_reflns_limit_k_max     17
_diffrn_reflns_limit_l_min     -17
_diffrn_reflns_limit_l_max     17
_diffrn_standards_number     2
_diffrn_standards_interval_count     50
_diffrn_standards_interval_time     ?
_diffrn_standards_decay_%     1
_refine_special_details
;
Refinement of <i>F</i>^2^ against ALL reflections. The weighted <i>R</i>-factor
<i>wR</i> and goodness of fit <i>S</i> are based on <i>F</i>^2^, conventional
<i>R</i>-factors <i>R</i> are based on <i>F</i>, with <i>F</i> set to zero for
negative <i>F</i>^2^. The threshold expression of <i>F</i>^2^ >
\s(<i>F</i>^2^) is used only for calculating <i>R</i>-factors(gt) <i>etc</i>.
and is not relevant to the choice of reflections for refinement.
<i>R</i>-factors based on <i>F</i>^2^ are statistically about twice as large
as those based on <i>F</i>, and <i>R</i>- factors based on ALL data will be
even larger.
;
_reflns_number_total     1807
_reflns_number_gt     1393
_reflns_threshold_expression     I>2\s(I)
_refine_ls_structure_factor_coef     Fsqd
_refine_ls_matrix_type     full
_refine_ls_R_factor_all     0.0852
_refine_ls_R_factor_gt     0.0625
_refine_ls_wR_factor_gt     0.1451
_refine_ls_wR_factor_ref     0.1546
_refine_ls_goodness_of_fit_ref     1.038
_refine_ls_restrained_S_all     1.038
_refine_ls_number_reflns     1807
_refine_ls_number_parameters     90
_refine_ls_number_restraints     0
_refine_ls_number_constraints     40
_refine_ls_hydrogen_treatment     constr
_refine_ls_weighting_scheme     calc
_refine_ls_weighting_details
         'calc w=1/[\s^2^(Fo^2^)+(0.0909P)^2^+0.0000P] where P=(Fo^2^+2Fc^2^)/3'
_atom_sites_solution_hydrogens     difmap
_atom_sites_solution_primary     direct
_atom_sites_solution_secondary     difmap
_refine_ls_shift/su_max     0.000
_refine_ls_shift/su_mean     0.000
_refine_diff_density_max     0.360
_refine_diff_density_min     -0.830
_refine_ls_extinction_method     none
_refine_ls_extinction_coef     ?
_refine_ls_abs_structure_details     'Flack (1983), 699 Friedel pairs'
_refine_ls_abs_structure_Flack     0.57(3)
loop_
    _atom_type_symbol
    _atom_type_description
    _atom_type_scat_dispersion_real
    _atom_type_scat_dispersion_imag
    _atom_type_scat_source
    'C' 'C' 0.0033 0.0016
                         'International Tables Vol C Tables 4.2.6.8 and 6.1.1.4'
    'Co' 'Co' 0.3494 0.9721
                         'International Tables Vol C Tables 4.2.6.8 and 6.1.1.4'
    'Fe' 'Fe' 0.3463 0.8444
                         'International Tables Vol C Tables 4.2.6.8 and 6.1.1.4'
    'N' 'N' 0.0061 0.0033
                         'International Tables Vol C Tables 4.2.6.8 and 6.1.1.4'
    'O' 'O' 0.0106 0.0060
                         'International Tables Vol C Tables 4.2.6.8 and 6.1.1.4'
    'H' 'H' 0.0000 0.0000
                         'International Tables Vol C Tables 4.2.6.8 and 6.1.1.4'
_computing_data_collection
;
<i>CrysAlis CCD</i> (Oxford Diffraction, 2009)
;
_computing_cell_refinement
;
<i>CrysAlis RED</i> (Oxford Diffraction, 2009)
;
_computing_data_reduction
;
<i>CrysAlis RED</i> (Oxford Diffraction, 2009)
;
_computing_structure_solution     'SHELXTL (Sheldrick, 2008)'
_computing_structure_refinement
                             'SHELXTL (Sheldrick, 2008) and PLATON (Spek, 2009)'
_computing_molecular_graphics     'SHELXTL (Sheldrick, 2008)'
_computing_publication_material     'publCIF (Westrip, 2010)'
loop_
    _atom_site_type_symbol
    _atom_site_label
    _atom_site_fract_x
    _atom_site_fract_y
    _atom_site_fract_z
    _atom_site_U_iso_or_equiv
    _atom_site_adp_type
    _atom_site_calc_flag
    _atom_site_refinement_flags
    _atom_site_occupancy
    _atom_site_symmetry_multiplicity
    _atom_site_disorder_assembly
    _atom_site_disorder_group
    Co Co1 0.3333 0.6667 0.5000 0.0271(3) Uani d S 1 2 . .
    Fe Fe1 0.6667 0.3333 0.0000 0.0908(6) Uani d S 1 2 . .
    N N1 0.4659(2) 0.6789(2) 0.41309(19) 0.0281(5) Uani d . 1 12 . .
    C C1 0.5760(2) 0.7591(2) 0.4502(2) 0.0276(6) Uani d . 1 12 . .
    O O1 0.6801(4) 0.4676(4) 0.0877(3) 0.1027(14) Uani d . 1 12 . .
    O O2 0.7734(6) 0.6631(5) 0.0909(4) 0.1201(18) Uani d . 1 12 . .
    C C2 0.6771(3) 0.7820(3) 0.3950(3) 0.0408(8) Uani d . 1 12 . .
    H H2 0.7512 0.8352 0.4226 0.049 Uiso calc R 1 12 . .
    C C3 0.6678(3) 0.7257(3) 0.2986(3) 0.0459(8) Uani d . 1 12 . .
    H H3 0.7352 0.7418 0.2600 0.055 Uiso calc R 1 12 . .
    C C4 0.5576(3) 0.6457(3) 0.2611(3) 0.0412(8) Uani d . 1 12 . .
    H H4 0.5490 0.6067 0.1965 0.049 Uiso calc R 1 12 . .
    C C5 0.4604(3) 0.6239(3) 0.3201(3) 0.0376(7) Uani d . 1 12 . .
    H H5 0.3863 0.5680 0.2946 0.045 Uiso calc R 1 12 . .
    C C6 0.7526(6) 0.5702(7) 0.0527(4) 0.0870(17) Uani d . 1 12 . .
    O O1W 1.0000 1.0000 0.4677(4) 0.0314(14) Uani d S 1 2 . .
    H H1W 0.9438 1.0000 0.5000 0.047 Uiso d SPR 0.667 6 . .
loop_
    _atom_site_aniso_label
    _atom_site_aniso_U_11
    _atom_site_aniso_U_22
    _atom_site_aniso_U_33
    _atom_site_aniso_U_12
    _atom_site_aniso_U_13
    _atom_site_aniso_U_23
    Co1 0.0289(3) 0.0289(3) 0.0235(5) 0.01447(16) 0.000 0.000
    Fe1 0.1181(10) 0.1181(10) 0.0361(8) 0.0591(5) 0.000 0.000
    N1 0.0325(13) 0.0270(12) 0.0280(12) 0.0171(11) -0.0004(10) -0.0020(10)
    C1 0.0258(12) 0.0267(13) 0.0329(16) 0.0149(10) 0.0018(12) 0.0013(11)
    O1 0.115(3) 0.129(4) 0.0414(19) 0.045(3) 0.028(2) 0.003(2)
    O2 0.189(5) 0.152(4) 0.076(3) 0.127(4) 0.030(3) 0.002(3)
    C2 0.0328(16) 0.0451(18) 0.0421(19) 0.0176(15) 0.0077(15) 0.0008(15)
    C3 0.0467(18) 0.060(2) 0.043(2) 0.0359(18) 0.0151(17) 0.0067(16)
    C4 0.0469(18) 0.045(2) 0.0368(18) 0.0272(16) 0.0051(14) -0.0044(15)
    C5 0.0422(17) 0.0409(17) 0.0317(17) 0.0223(14) 0.0002(13) -0.0082(13)
    C6 0.121(5) 0.125(5) 0.038(3) 0.079(4) 0.016(3) 0.001(3)
    O1W 0.0168(10) 0.0168(10) 0.060(4) 0.0084(5) 0.000 0.000
_geom_special_details
;
All e.s.d.'s (except the e.s.d. in the dihedral angle between two l.s. planes)
are estimated using the full covariance matrix. The cell e.s.d.'s are taken
into account individually in the estimation of e.s.d.'s in distances, angles
and torsion angles; correlations between e.s.d.'s in cell parameters are only
used when they are defined by crystal symmetry. An approximate (isotropic)
treatment of cell e.s.d.'s is used for estimating e.s.d.'s involving l.s.
planes.
;
loop_
    _geom_bond_atom_site_label_1
    _geom_bond_atom_site_label_2
    _geom_bond_site_symmetry_2
    _geom_bond_distance
    _geom_bond_publ_flag
    Co1 N1 3_665 1.981(2) ?
    Co1 N1 11_556 1.981(2) ?
    Co1 N1 9_566 1.981(2) ?
    Co1 N1 5_565 1.981(2) ?
    Co1 N1 . 1.981(2) ?
    Co1 N1 7_666 1.981(2) ?
    Fe1 O1 5_665 1.998(4) ?
    Fe1 O1 9 1.998(4) ?
    Fe1 O1 11_655 1.998(4) ?
    Fe1 O1 3_655 1.998(4) ?
    Fe1 O1 7_665 1.998(4) ?
    Fe1 O1 . 1.998(4) ?
    N1 C5 . 1.348(4) ?
    N1 C1 . 1.368(4) ?
    C1 C2 . 1.383(4) ?
    C1 C1 9_566 1.454(6) ?
    O1 C6 . 1.270(7) ?
    O2 C6 . 1.201(7) ?
    C2 C3 . 1.384(5) ?
    C2 H2 . 0.9300 ?
    C3 C4 . 1.370(5) ?
    C3 H3 . 0.9300 ?
    C4 C5 . 1.368(4) ?
    C4 H4 . 0.9300 ?
    C5 H5 . 0.9300 ?
    C6 C6 11_655 1.566(9) ?
    O1W O1W 7_776 0.807(9) ?
    O1W H1W . 0.8376 ?
loop_
    _geom_angle_atom_site_label_1
    _geom_angle_atom_site_label_2
    _geom_angle_atom_site_label_3
    _geom_angle_site_symmetry_1
    _geom_angle_site_symmetry_3
    _geom_angle
    _geom_angle_publ_flag
    N1 Co1 N1 3_665 11_556 81.59(13) ?
    N1 Co1 N1 3_665 9_566 93.20(13) ?
    N1 Co1 N1 11_556 9_566 92.88(9) ?
    N1 Co1 N1 3_665 5_565 92.88(9) ?
    N1 Co1 N1 11_556 5_565 93.20(13) ?
    N1 Co1 N1 9_566 5_565 171.98(13) ?
    N1 Co1 N1 3_665 . 92.88(9) ?
    N1 Co1 N1 11_556 . 171.98(13) ?
    N1 Co1 N1 9_566 . 81.59(13) ?
    N1 Co1 N1 5_565 . 92.88(9) ?
    N1 Co1 N1 3_665 7_666 171.98(13) ?
    N1 Co1 N1 11_556 7_666 92.88(9) ?
    N1 Co1 N1 9_566 7_666 92.88(9) ?
    N1 Co1 N1 5_565 7_666 81.59(13) ?
    N1 Co1 N1 . 7_666 93.20(13) ?
    O1 Fe1 O1 5_665 9 81.1(2) ?
    O1 Fe1 O1 5_665 11_655 93.8(3) ?
    O1 Fe1 O1 9 11_655 92.87(17) ?
    O1 Fe1 O1 5_665 3_655 92.87(17) ?
    O1 Fe1 O1 9 3_655 93.8(3) ?
    O1 Fe1 O1 11_655 3_655 171.3(2) ?
    O1 Fe1 O1 5_665 7_665 171.3(2) ?
    O1 Fe1 O1 9 7_665 92.87(17) ?
    O1 Fe1 O1 11_655 7_665 92.87(17) ?
    O1 Fe1 O1 3_655 7_665 81.1(2) ?
    O1 Fe1 O1 5_665 . 92.87(17) ?
    O1 Fe1 O1 9 . 171.3(2) ?
    O1 Fe1 O1 11_655 . 81.1(2) ?
    O1 Fe1 O1 3_655 . 92.87(17) ?
    O1 Fe1 O1 7_665 . 93.8(3) ?
    C5 N1 C1 . . 117.1(3) ?
    C5 N1 Co1 . . 128.1(2) ?
    C1 N1 Co1 . . 114.69(19) ?
    N1 C1 C2 . . 121.4(3) ?
    N1 C1 C1 . 9_566 114.47(16) ?
    C2 C1 C1 . 9_566 124.1(2) ?
    C6 O1 Fe1 . . 115.4(3) ?
    C1 C2 C3 . . 119.8(3) ?
    C1 C2 H2 . . 120.1 ?
    C3 C2 H2 . . 120.1 ?
    C4 C3 C2 . . 118.8(3) ?
    C4 C3 H3 . . 120.6 ?
    C2 C3 H3 . . 120.6 ?
    C5 C4 C3 . . 119.1(3) ?
    C5 C4 H4 . . 120.5 ?
    C3 C4 H4 . . 120.5 ?
    N1 C5 C4 . . 123.7(3) ?
    N1 C5 H5 . . 118.1 ?
    C4 C5 H5 . . 118.1 ?
    O2 C6 O1 . . 127.0(5) ?
    O2 C6 C6 . 11_655 119.0(4) ?
    O1 C6 C6 . 11_655 114.0(3) ?
    O1W O1W H1W 7_776 . 61.2 ?
loop_
    _geom_torsion_atom_site_label_1
    _geom_torsion_atom_site_label_2
    _geom_torsion_atom_site_label_3
    _geom_torsion_atom_site_label_4
    _geom_torsion_site_symmetry_1
    _geom_torsion_site_symmetry_2
    _geom_torsion_site_symmetry_3
    _geom_torsion_site_symmetry_4
    _geom_torsion
    _geom_torsion_publ_flag
    N1 Co1 N1 C5 3_665 . . . -83.9(2) ?
    N1 Co1 N1 C5 9_566 . . . -176.7(3) ?
    N1 Co1 N1 C5 5_565 . . . 9.1(3) ?
    N1 Co1 N1 C5 7_666 . . . 90.9(3) ?
    N1 Co1 N1 C1 3_665 . . . 91.8(2) ?
    N1 Co1 N1 C1 9_566 . . . -1.05(14) ?
    N1 Co1 N1 C1 5_565 . . . -175.22(19) ?
    N1 Co1 N1 C1 7_666 . . . -93.5(2) ?
    C5 N1 C1 C2 . . . . -0.4(4) ?
    Co1 N1 C1 C2 . . . . -176.6(2) ?
    C5 N1 C1 C1 . . . 9_566 179.0(3) ?
    Co1 N1 C1 C1 . . . 9_566 2.9(4) ?
    O1 Fe1 O1 C6 5_665 . . . 93.5(5) ?
    O1 Fe1 O1 C6 11_655 . . . 0.1(3) ?
    O1 Fe1 O1 C6 3_655 . . . -173.5(4) ?
    O1 Fe1 O1 C6 7_665 . . . -92.2(4) ?
    N1 C1 C2 C3 . . . . 1.8(5) ?
    C1 C1 C2 C3 9_566 . . . -177.6(3) ?
    C1 C2 C3 C4 . . . . -1.5(5) ?
    C2 C3 C4 C5 . . . . -0.1(5) ?
    C1 N1 C5 C4 . . . . -1.3(5) ?
    Co1 N1 C5 C4 . . . . 174.3(2) ?
    C3 C4 C5 N1 . . . . 1.6(5) ?
    Fe1 O1 C6 O2 . . . . 178.4(5) ?
    Fe1 O1 C6 C6 . . . 11_655 -0.2(8) ?
_iucr_refine_instructions_details
;
TITL k332 in P622
CELL  0.71073   13.0560   13.0560   12.4800    90.000    90.000   120.000
ZERR 1           0.0020    0.0030    0.0030     0.000     0.000     0.000
LATT  -1
SYMM           X - Y ,              X ,              Z
SYMM             - Y ,          X - Y ,              Z
SYMM             - X ,            - Y ,              Z
SYMM         - X + Y ,            - X ,              Z
SYMM               Y ,        - X + Y ,              Z
SYMM             - Y ,            - X ,            - Z
SYMM           X - Y ,            - Y ,            - Z
SYMM               X ,          X - Y ,            - Z
SYMM               Y ,              X ,            - Z
SYMM         - X + Y ,              Y ,            - Z
SYMM             - X ,        - X + Y ,            - Z
SFAC  C Co Fe N O H
UNIT    72    2   2  12  26 52
omit 0 60
omit -2   4   1
omit  0   0   7
omit -1   2   3
omit -1   4   0
omit  0   3   2
omit -1   3   0
omit -1   4   3
omit -3   4   3
omit -6  17   2
omit -10  16   5
omit -1   3   7
omit -5  14   3
omit -4  16   3
omit  0   1   2
L.S. 5
FMAP 2
PLAN 20
temp 20
size 0.6 0.4 0.2
ACTA
conf
BOND $H
TWIN   -1  0 0  0 -1 0 0 0 -1
WGHT    0.090900
BASF   0.56550
FVAR       4.59526
CO1   2   0.33333   0.66667   0.50000  10.16667   0.02894   0.02894 =
       0.02351   0.00000   0.00000   0.01447
FE1   3   0.66667   0.33333   0.00000  10.16667   0.11814   0.11814 =
       0.03610   0.00000   0.00000   0.05907
N1    4   0.46595   0.67892   0.41309  11.00000   0.03245   0.02697 =
       0.02803  -0.00199  -0.00044   0.01713
C1    1   0.57597   0.75910   0.45020  11.00000   0.02576   0.02666 =
       0.03287   0.00126   0.00182   0.01487
O1    5   0.68013   0.46761   0.08770  11.00000   0.11550   0.12941 =
       0.04139   0.00310   0.02772   0.04495
O2    5   0.77335   0.66314   0.09088  11.00000   0.18869   0.15187 =
       0.07576   0.00197   0.03012   0.12705
C2    1   0.67711   0.78204   0.39503  11.00000   0.03275   0.04514 =
       0.04215   0.00075   0.00771   0.01763
AFIX  43
H2    6   0.75120   0.83524   0.42265  11.00000  -1.20000
AFIX   0
C3    1   0.66782   0.72566   0.29861  11.00000   0.04670   0.06021 =
       0.04282   0.00674   0.01512   0.03585
AFIX  43
H3    6   0.73516   0.74176   0.25997  11.00000  -1.20000
AFIX   0
C4    1   0.55762   0.64569   0.26113  11.00000   0.04694   0.04520 =
       0.03684  -0.00443   0.00509   0.02715
AFIX  43
H4    6   0.54899   0.60673   0.19649  11.00000  -1.20000
AFIX   0
C5    1   0.46040   0.62391   0.32010  11.00000   0.04222   0.04093 =
       0.03172  -0.00824   0.00018   0.02230
AFIX  43
H5    6   0.38629   0.56796   0.29455  11.00000  -1.20000
AFIX   0
C6    1   0.75265   0.57022   0.05275  11.00000   0.12119   0.12475 =
       0.03781   0.00105   0.01574   0.07856
O1W   5   1.00000   1.00000   0.46767  10.16667   0.01680   0.01680 =
       0.06048   0.00000   0.00000   0.00840
AFIX   3
H1W   6   0.94378   1.00000   0.50000  10.33333  -1.50000
AFIX   0
HKLF 4 1  0.0000  1.0000  0.0000  0.0000  0.0000  1.0000  1.0000  0.0000  0.0000
END
;
loop_
    _platon_squeeze_void_nr
    _platon_squeeze_void_average_x
    _platon_squeeze_void_average_y
    _platon_squeeze_void_average_z
    _platon_squeeze_void_volume
    _platon_squeeze_void_count_electrons
    _platon_squeeze_void_content
    1 0.000 0.000 0.000 161 21 ' '
    2 0.000 0.500 0.000 8 1 ' '
    3 0.500 0.000 0.000 8 1 ' '
    4 0.500 0.500 0.000 8 1 ' '
    5 0.000 0.500 0.500 6 1 ' '
    6 0.500 0.000 0.500 6 1 ' '
    7 0.500 0.500 0.500 6 1 ' '
_platon_squeeze_details
;
;
data_global
_journal_date_recd_electronic     2011-12-29
_journal_date_accepted     2012-01-25
_journal_name_full     'Acta Crystallographica, Section E'
_journal_year     2012
_journal_volume     68
_journal_issue      3
_journal_page_first     m233
_journal_page_last     m234
_journal_paper_category     QM
_journal_paper_doi     10.1107/S1600536812003224
_journal_coeditor_code     BR2188
_publ_contact_author_name     'Eduard N. Chygorin'
_publ_contact_author_address     'Ukraine'
_publ_contact_author_email     'chigorin@mail.univ.kiev.ua'
_publ_contact_author_fax     '+380 44 286 2467'
_publ_contact_author_phone     '+380 44 235 4371'
_publ_section_title
;
Tris(2,2'-bipyridine-\k^2^<i>N</i>,<i>N</i>')cobalt(III)
tris(oxalato-\k^2^<i>O</i>^1^,<i>O</i>^2^)ferrate(III) monohydrate
;
loop_
    _publ_author_name
    _publ_author_footnote
    _publ_author_address
    'Chygorin, Eduard N.' .
;
Department of Inorganic Chemistry
Taras Shevchenko National University of Kyiv
64 Volodymyrs'ka Street
Kyiv 01601
Ukraine
;
    'Petrusenko, Svitlana R.' .
;
Department of Inorganic Chemistry
Taras Shevchenko National University of Kyiv
64 Volodymyrs'ka Street
Kyiv 01601
Ukraine
;
    'Kokozay, Volodymyr N.' .
;
Department of Inorganic Chemistry
Taras Shevchenko National University of Kyiv
64 Volodymyrs'ka Street
Kyiv 01601
Ukraine
;
    'Omelchenko, Irina V.' .
;
STC `Institute for Single Crystals'
National Academy of Sciences of Ukraine
60 Lenina Avenue
Kharkiv 61001
Ukraine
;
    'Shishkin, Oleg V.' .
;
STC `Institute for Single Crystals'
National Academy of Sciences of Ukraine
60 Lenina Avenue
Kharkiv 61001
Ukraine
;
