# Supplementary material for: Tris(2,2′-bipyridine-κ2 N,N′)cobalt(III) tris­(oxalato-κ2 O 1,O 2)ferrate(III) mono­hydrate
Source: Acta Crystallogr Sect E Struct Rep Online. 2012 Feb 4;68(Pt 3):m233–4. doi: 10.1107/S1600536812003224 (PMC3297208; doi:10.1107/S1600536812003224)
Supplement: Supplementary file 2 [file e-68-0m233-Isup2.hkl]

# 


# h,k,l, Fc-squared, Fo-squared, sigma(Fo-squared) and status flag 


# 


data_I


_shelx_title ' k332 in P622' 


_shelx_refln_list_code          4 


_shelx_F_calc_maximum      167.99 


_exptl_crystal_F_000       882.00 


_reflns_d_resolution_high  0.7107 


 


loop_ 


 _symmetry_equiv_pos_as_xyz 


 'x, y, z' 


 'x-y, x, z' 


 '-y, x-y, z' 


 '-x, -y, z' 


 '-x+y, -x, z' 


 'y, -x+y, z' 


 '-y, -x, -z' 


 'x-y, -y, -z' 


 'x, x-y, -z' 


 'y, x, -z' 


 '-x+y, y, -z' 


 '-x, -x+y, -z' 


 


_cell_length_a    13.0560 


_cell_length_b    13.0560 


_cell_length_c    12.4800 


_cell_angle_alpha  90.000 


_cell_angle_beta   90.000 


_cell_angle_gamma 120.000 


 


_shelx_F_squared_multiplier     1.000 


 


loop_ 


 _refln_index_h 


 _refln_index_k 


 _refln_index_l 


 _refln_F_squared_calc 


 _refln_F_squared_meas 


 _refln_F_squared_sigma 


 _refln_observed_status 


  -1   2   0     7762.56     4304.86   2411.33 o 


   0   2   0    22614.50    20164.97    130.40 o 


   0   3   0     3545.63     3973.32     28.43 o 


  -2   4   0     5813.47     4606.45     40.12 o 


   0   4   0      301.80      373.21      9.29 o 


  -2   5   0      329.44      345.05      4.71 o 


  -1   5   0     2109.99     1672.91     15.09 o 


   0   5   0      773.24      832.44     18.71 o 


  -3   6   0      747.13      613.91     12.43 o 


  -2   6   0      245.45      265.87      4.83 o 


  -1   6   0      431.08      427.52      6.34 o 


   0   6   0     3612.57     2883.00    125.40 o 


  -3   7   0       35.85       20.65      4.75 o 


  -2   7   0     7677.26     7975.02     54.24 o 


  -1   7   0      243.74      214.88      5.64 o 


   0   7   0     2142.11     2335.19     21.45 o 


  -4   8   0      522.27      467.75     10.51 o 


  -3   8   0      778.93      862.15      7.76 o 


  -2   8   0       40.41       54.30      5.43 o 


  -1   8   0     5413.85     5493.43     32.39 o 


   0   8   0     2065.86     2151.63     18.33 o 


  -4   9   0       41.03       42.53      6.42 o 


  -3   9   0     1200.78     1165.07     14.27 o 


  -2   9   0     1525.81     1718.22     13.08 o 


  -1   9   0      442.14      362.14      8.48 o 


   0   9   0     4592.86     4771.37     35.87 o 


  -5  10   0      742.66      664.13     16.11 o 


  -4  10   0      108.18      127.85      7.93 o 


  -3  10   0      349.33      310.13      8.70 o 


  -2  10   0     1299.90     1428.22     15.34 o 


  -1  10   0       52.09       35.99      7.96 o 


   0  10   0      176.35      143.33     12.01 o 


  -5  11   0      119.79       96.98     10.25 o 


  -4  11   0      676.15      676.15     12.50 o 


  -3  11   0        4.75       18.78     12.92 o 


  -2  11   0       50.26       41.49      9.54 o 


  -1  11   0       12.81       18.21      9.94 o 


   0  11   0        1.95        9.70     13.80 o 


  -6  12   0        2.97       18.80     14.10 o 


  -5  12   0       36.70       28.76      9.89 o 


  -4  12   0       41.67       33.92     11.53 o 


  -3  12   0      334.29      344.97     11.79 o 


  -2  12   0      116.78      107.26     10.92 o 


  -1  12   0       11.69       34.60     11.11 o 


   0  12   0      448.16      422.28     16.81 o 


  -6  13   0       70.78       74.37     10.92 o 


  -5  13   0      733.26      792.70     13.25 o 


  -4  13   0       73.33       95.86     11.68 o 


  -3  13   0        0.85       10.83     12.78 o 


  -2  13   0      422.02      396.96     12.44 o 


  -1  13   0       83.15       84.34     11.90 o 


   0  13   0        1.62       26.38     21.16 o 


  -7  14   0      222.78      241.33     18.49 o 


  -6  14   0        2.36       17.78     13.45 o 


  -5  14   0      114.06      124.52     11.26 o 


  -4  14   0      263.90      282.38     12.22 o 


  -3  14   0        1.19       15.24     12.28 o 


  -2  14   0        2.90        9.97     13.63 o 


  -1  14   0      101.12      131.17     13.58 o 


   0  14   0      102.47      144.63     20.65 o 


  -7  15   0        1.05       14.75     15.73 o 


  -6  15   0      326.10      350.46     15.10 o 


  -5  15   0       14.10       49.21     12.62 o 


  -4  15   0       76.60       75.99     12.42 o 


  -3  15   0       36.39       45.03     14.10 o 


  -2  15   0        1.65       31.78     16.51 o 


  -1  15   0        4.70       23.91     16.15 o 


   0  15   0       88.81       85.40     21.76 o 


  -8  16   0      196.91      212.45     24.58 o 


  -7  16   0       31.62       57.44     15.03 o 


  -6  16   0       38.09       60.11     18.34 o 


  -5  16   0      262.16      252.65     14.94 o 


  -4  16   0       20.72       14.60     14.36 o 


  -3  16   0       61.49       80.71     14.86 o 


  -2  16   0      146.07      118.62     17.46 o 


  -1  16   0        4.29       34.03     18.15 o 


  -8  17   0       23.14       41.10     15.62 o 


  -7  17   0      160.47      160.00     20.60 o 


  -6  17   0       13.80       33.98     19.47 o 


  -5  17   0       14.22       18.92     19.11 o 


  -4  17   0       24.35       39.79     18.57 o 


  -3  17   0        5.11       21.70     17.50 o 


  -9  18   0       82.83      127.67     41.00 o 


  -8  18   0        0.77       26.19     21.37 o 


  -7  18   0        1.41       38.33     22.72 o 


  -6  18   0       19.24       34.60     19.83 o 


  -1   2   1      523.91      371.13     19.86 o 


   0   2   1      232.44      251.84      2.99 o 


  -2   3   1     3857.24     5120.28     30.16 o 


  -1   3   1     3863.57     5076.59     31.54 o 


   0   3   1      321.94      410.09      5.41 o 


  -3   4   1      514.64      522.89      8.02 o 


  -1   4   1      514.37      518.45     10.21 o 


   0   4   1      107.19      124.38      4.34 o 


  -4   5   1     1003.85     1218.40     14.47 o 


  -3   5   1       85.94       88.36      4.88 o 


  -2   5   1       84.65       77.97      4.40 o 


  -1   5   1      994.97     1218.68      8.94 o 


   0   5   1      225.17      270.70      4.40 o 


  -5   6   1       68.64       83.06      4.56 o 


  -4   6   1      591.87      753.59      6.57 o 


  -3   6   1     1002.00     1123.05     11.77 o 


  -2   6   1      587.52      761.17      8.80 o 


  -1   6   1       69.65       75.58      5.08 o 


   0   6   1      485.03      642.05      6.30 o 


  -6   7   1        1.70        6.90      4.98 o 


  -5   7   1      559.72      650.45      6.91 o 


  -4   7   1      184.84      190.62      5.74 o 


  -3   7   1      182.24      185.07      4.74 o 


  -2   7   1      558.74      689.38      7.29 o 


  -1   7   1        1.77        4.45      5.22 o 


   0   7   1       53.74       72.86      4.85 o 


  -7   8   1     1272.00     1349.54     10.83 o 


  -6   8   1       87.27       98.95      5.99 o 


  -5   8   1       45.32       45.00      5.97 o 


  -4   8   1      204.37      146.60      4.90 o 


  -3   8   1       45.76       35.90      3.37 o 


  -2   8   1       87.55       88.61      5.62 o 


  -1   8   1     1264.79     1359.26     14.54 o 


   0   8   1      282.75      218.23      8.45 o 


  -8   9   1      419.36      439.17      7.84 o 


  -7   9   1       53.06       49.38      5.96 o 


  -6   9   1      375.87      378.53      8.52 o 


  -5   9   1        1.77        5.45      6.77 o 


  -4   9   1        2.05        5.94      4.42 o 


  -3   9   1      375.53      380.96      8.08 o 


  -2   9   1       53.00       41.44      7.36 o 


  -1   9   1      415.04      415.36      8.74 o 


   0   9   1      872.28      822.11     11.76 o 


  -9  10   1       28.84       55.45      8.65 o 


  -8  10   1      514.61      479.93      9.50 o 


  -7  10   1      230.75      214.47      7.06 o 


  -6  10   1      100.17       98.70      6.96 o 


  -5  10   1      305.48      343.10      9.03 o 


  -4  10   1      102.65      106.26      8.61 o 


  -3  10   1      227.53      215.45      8.58 o 


  -2  10   1      513.84      462.38      9.89 o 


  -1  10   1       28.78       60.17      9.02 o 


   0  10   1        7.34       13.22      8.52 o 


 -10  11   1       88.88       86.96      9.72 o 


  -9  11   1      197.54      198.93      9.81 o 


  -8  11   1       61.31       55.45      8.65 o 


  -7  11   1      345.35      368.45     12.43 o 


  -6  11   1       18.19       27.54      8.71 o 


  -5  11   1       19.24       18.93      9.25 o 


  -4  11   1      349.38      389.90     10.39 o 


  -3  11   1       63.24       45.87     10.66 o 


  -2  11   1      200.94      206.33      9.22 o 


  -1  11   1       90.72       86.97      9.07 o 


   0  11   1       60.67       43.93     10.67 o 


 -11  12   1       13.86       18.98     10.50 o 


 -10  12   1       52.99       46.84     10.68 o 


  -9  12   1      160.45      157.17     10.21 o 


  -8  12   1       44.85       39.48     10.24 o 


  -7  12   1       48.12       47.64      9.27 o 


  -6  12   1       43.38       71.37     10.04 o 


  -5  12   1       46.72       50.57      9.33 o 


  -4  12   1       46.35       49.74     10.53 o 


  -3  12   1      163.46      162.00     10.96 o 


  -2  12   1       51.89       47.86     10.22 o 


  -1  12   1       13.28       21.43     11.73 o 


   0  12   1      260.59      236.65     11.20 o 


 -12  13   1       15.32       13.13     11.93 o 


 -11  13   1      198.26      197.14     11.69 o 


 -10  13   1        4.67       10.58     12.89 o 


  -9  13   1       20.06       24.58     11.93 o 


  -8  13   1      269.93      252.41     10.96 o 


  -7  13   1       29.81       30.65     11.38 o 


  -6  13   1       30.05       37.98     10.43 o 


  -5  13   1      267.69      248.31     11.96 o 


  -4  13   1       19.30       29.06     11.16 o 


  -3  13   1        5.11        9.76     10.36 o 


  -2  13   1      197.79      193.68     12.16 o 


  -1  13   1       15.33       31.33     11.70 o 


   0  13   1        2.94       11.98     15.85 o 


 -13  14   1       94.32       85.78     12.99 o 


 -12  14   1        5.27       16.30     14.29 o 


 -11  14   1        0.48        8.21     12.45 o 


 -10  14   1      209.31      195.43     13.60 o 


  -9  14   1       50.18       72.31     12.36 o 


  -8  14   1        2.30       13.13     12.03 o 


  -7  14   1      165.17      173.40     14.14 o 


  -6  14   1        2.64       20.81     12.70 o 


  -5  14   1       49.53       56.84     12.23 o 


  -4  14   1      209.50      211.56     12.21 o 


  -3  14   1        0.47       14.20     12.05 o 


  -2  14   1        5.53       20.09     12.43 o 


  -1  14   1       93.48      107.85     12.72 o 


   0  14   1       53.37       43.87     13.67 o 


 -14  15   1       10.94       26.59     19.15 o 


 -13  15   1        0.92       24.96     19.43 o 


 -12  15   1       46.39       58.14     15.51 o 


 -11  15   1       20.67       41.09     13.79 o 


 -10  15   1       32.39       31.73     13.35 o 


  -9  15   1      293.54      239.04     15.19 o 


  -8  15   1       30.64       38.70     15.01 o 


  -7  15   1       29.55       31.85     15.95 o 


  -6  15   1      292.65      261.67     13.82 o 


  -5  15   1       31.92       43.12     11.98 o 


  -4  15   1       20.64       46.65     12.60 o 


  -3  15   1       45.42       59.87     12.89 o 


  -2  15   1        1.05       24.53     13.73 o 


  -1  15   1       10.36       24.88     14.50 o 


   0  15   1       82.73      107.73     16.72 o 


 -15  16   1       10.15       26.32     17.18 o 


 -14  16   1      144.97      153.30     17.95 o 


 -13  16   1       44.52       60.87     15.85 o 


 -12  16   1       51.33       56.99     17.13 o 


 -11  16   1      208.18      171.26     18.67 o 


 -10  16   1       33.00       32.43     18.07 o 


  -9  16   1       11.76       35.12     22.59 o 


  -8  16   1      153.59      159.74     16.15 o 


  -7  16   1       11.66       41.91     14.82 o 


  -6  16   1       33.55       61.37     15.31 o 


  -5  16   1      205.88      194.51     14.45 o 


  -4  16   1       50.10       50.45     14.31 o 


  -3  16   1       44.97       58.16     14.80 o 


  -2  16   1      146.50      144.74     16.23 o 


  -1  16   1       10.25       14.58     19.15 o 


 -14  17   1       25.95       61.22     22.20 o 


 -13  17   1       31.50       38.21     17.43 o 


 -12  17   1       14.00       14.76     23.39 o 


 -11  17   1        9.25       14.56     19.89 o 


 -10  17   1      120.55       93.86     17.38 o 


  -9  17   1       33.05       70.41     21.34 o 


  -8  17   1       32.35       69.40     17.91 o 


  -7  17   1      121.39      116.04     16.92 o 


  -6  17   1        9.34       40.83     17.54 o 


  -5  17   1       13.84       31.97     16.86 o 


  -4  17   1       32.36       61.54     15.81 o 


  -3  17   1       26.74       36.74     16.71 o 


 -12  18   1       22.76       39.96     18.92 o 


 -11  18   1        1.58       26.13     20.36 o 


 -10  18   1        5.27       34.13     18.90 o 


  -9  18   1       77.49       65.98     18.46 o 


  -8  18   1        5.62       31.01     18.68 o 


  -7  18   1        1.44       50.59     32.45 o 


  -6  18   1       22.33       49.01     19.89 o 


   0   0   2    28220.31    29824.33    282.34 o 


  -1   2   2    19176.10    20345.78    197.77 o 


   0   2   2    11124.98    12152.67     80.00 o 


  -2   3   2    13037.86    14447.91     82.13 o 


  -1   3   2    13134.90    14528.48    107.09 o 


  -3   4   2     3474.26     3941.44     29.44 o 


  -2   4   2    16431.67    15185.58     86.06 o 


  -1   4   2     3491.85     3904.96     28.14 o 


   0   4   2      180.38      161.72      3.91 o 


  -4   5   2     3454.09     3033.18     24.20 o 


  -3   5   2     8547.04     9450.60     54.16 o 


  -2   5   2     8613.86     9615.18     74.01 o 


  -1   5   2     3469.93     3132.39     20.10 o 


   0   5   2        2.99        9.15      4.26 o 


  -5   6   2      756.42      753.79      7.44 o 


  -4   6   2     2302.57     2638.78     15.14 o 


  -3   6   2     6341.39     6510.75     31.79 o 


  -2   6   2     2271.59     2619.41     15.87 o 


  -1   6   2      744.64      748.12      7.33 o 


   0   6   2     3392.28     3232.90     20.79 o 


  -6   7   2      769.70      786.42      6.52 o 


  -5   7   2     2954.33     2836.14     13.95 o 


  -4   7   2     1108.74     1021.51     20.71 o 


  -3   7   2     1123.97     1085.06     11.09 o 


  -2   7   2     2962.25     2855.08     11.90 o 


  -1   7   2      769.08      788.92      8.52 o 


   0   7   2      218.72      151.25      4.80 o 


  -7   8   2     2973.91     2927.99     20.25 o 


  -6   8   2      132.90      114.59      5.86 o 


  -5   8   2      555.97      616.87      6.95 o 


  -4   8   2      134.00      122.35      4.92 o 


  -3   8   2      569.29      615.05      7.04 o 


  -2   8   2      132.01      111.12      7.60 o 


  -1   8   2     2969.49     2889.67     24.68 o 


   0   8   2      288.21      301.40      7.23 o 


  -8   9   2      556.77      510.76      7.92 o 


  -7   9   2      377.33      403.82      7.31 o 


  -6   9   2     1854.96     1822.77      9.94 o 


  -5   9   2       24.05       25.19      6.54 o 


  -4   9   2       23.89       23.82      5.26 o 


  -3   9   2     1856.14     1834.61     12.28 o 


  -2   9   2      380.97      411.77      8.62 o 


  -1   9   2      551.66      490.40      8.53 o 


   0   9   2     2080.66     2225.71     22.04 o 


  -9  10   2      122.43      136.68      8.59 o 


  -8  10   2      950.85      999.86      9.46 o 


  -7  10   2      491.43      509.73      7.83 o 


  -6  10   2      165.33      163.12      7.43 o 


  -5  10   2      474.78      404.14      8.18 o 


  -4  10   2      169.28      163.31      8.73 o 


  -3  10   2      486.24      508.99      8.68 o 


  -2  10   2      953.94     1032.53     11.86 o 


  -1  10   2      120.70      147.06      8.90 o 


   0  10   2       38.00       28.18      8.34 o 


 -10  11   2      480.24      492.68      9.87 o 


  -9  11   2      376.71      355.01      9.15 o 


  -8  11   2      114.95      142.09      8.72 o 


  -7  11   2     1756.98     1638.23     17.98 o 


  -6  11   2      307.84      299.33     10.11 o 


  -5  11   2      303.56      298.66      9.03 o 


  -4  11   2     1770.97     1696.12     16.35 o 


  -3  11   2      119.10      143.43      9.73 o 


  -2  11   2      382.64      351.72     10.47 o 


  -1  11   2      482.01      496.06     10.42 o 


   0  11   2      327.79      294.46     10.20 o 


 -11  12   2       52.27       48.15      9.93 o 


 -10  12   2      151.20      140.53     10.68 o 


  -9  12   2      202.10      212.11     10.25 o 


  -8  12   2      133.02      134.49      9.64 o 


  -7  12   2       47.62       45.81     10.71 o 


  -6  12   2      569.84      589.38     10.33 o 


  -5  12   2       50.12       51.34      8.76 o 


  -4  12   2      135.98      126.65     10.35 o 


  -3  12   2      204.06      213.08     11.41 o 


  -2  12   2      147.91      150.67     10.45 o 


  -1  12   2       54.49       61.45     10.59 o 


   0  12   2      412.83      398.20     12.32 o 


 -12  13   2       19.96       32.20     10.76 o 


 -11  13   2      135.54      140.68     11.55 o 


 -10  13   2       49.48       52.01     10.70 o 


  -9  13   2       32.27       33.46     12.24 o 


  -8  13   2       86.32       84.24     13.07 o 


  -7  13   2       37.40       50.21     10.54 o 


  -6  13   2       38.24       52.94     10.56 o 


  -5  13   2       82.82      108.48     11.64 o 


  -4  13   2       30.78       45.35     11.41 o 


  -3  13   2       49.09       51.19     11.03 o 


  -2  13   2      138.01      150.52     11.14 o 


  -1  13   2       21.01       30.72     11.85 o 


   0  13   2       33.55       36.25     12.75 o 


 -13  14   2      230.33      267.21     15.18 o 


 -12  14   2       87.37       93.17     13.62 o 


 -11  14   2       40.22       48.73     12.85 o 


 -10  14   2      260.32      243.76     13.84 o 


  -9  14   2       69.96       66.98     14.77 o 


  -8  14   2       52.81       48.28     13.52 o 


  -7  14   2      383.13      397.23     14.43 o 


  -6  14   2       50.78       50.57     11.29 o 


  -5  14   2       69.15       80.77     11.79 o 


  -4  14   2      257.11      267.50     11.96 o 


  -3  14   2       38.67       56.65     11.98 o 


  -2  14   2       88.83      100.08     12.39 o 


  -1  14   2      230.94      268.77     14.66 o 


   0  14   2       59.38       69.32     13.37 o 


 -14  15   2       17.62       38.15     15.80 o 


 -13  15   2       27.03       39.78     18.81 o 


 -12  15   2       34.90       38.21     14.78 o 


 -11  15   2        6.42        8.45     18.28 o 


 -10  15   2       54.30       71.96     14.36 o 


  -9  15   2      497.15      483.11     15.77 o 


  -8  15   2       96.90       77.28     15.46 o 


  -7  15   2       95.62      103.52     13.87 o 


  -6  15   2      495.48      486.82     17.55 o 


  -5  15   2       53.59       69.88     12.64 o 


  -4  15   2        6.97       27.23     11.45 o 


  -3  15   2       34.37       58.57     12.94 o 


  -2  15   2       27.38       30.53     13.89 o 


  -1  15   2       16.87       28.02     15.32 o 


   0  15   2       68.77      110.00     17.24 o 


 -15  16   2       29.28       63.61     16.96 o 


 -14  16   2      153.23      128.29     18.61 o 


 -13  16   2       31.73       30.05     20.60 o 


 -12  16   2       27.46       42.42     18.79 o 


 -11  16   2      171.81      148.76     18.43 o 


 -10  16   2       24.62       19.53     17.00 o 


  -9  16   2        5.53       21.11     20.47 o 


  -8  16   2      142.08      161.91     17.07 o 


  -7  16   2        5.89       32.95     16.28 o 


  -6  16   2       24.82       53.67     16.17 o 


  -5  16   2      169.43      182.53     14.48 o 


  -4  16   2       26.46       50.40     15.46 o 


  -3  16   2       32.00       35.79     13.82 o 


  -2  16   2      154.84      125.64     15.03 o 


  -1  16   2       29.36       50.18     16.75 o 


 -14  17   2       34.08       47.76     20.73 o 


 -13  17   2       52.92       49.11     20.39 o 


 -12  17   2       11.78       15.80     18.60 o 


 -11  17   2       17.78       18.18     18.75 o 


 -10  17   2       99.46      104.17     18.65 o 


  -9  17   2       40.05       39.73     18.75 o 


  -8  17   2       39.06       60.03     18.47 o 


  -7  17   2       99.33      115.93     15.84 o 


  -5  17   2       11.55       37.28     17.90 o 


  -4  17   2       53.95       52.40     15.18 o 


  -3  17   2       35.03       49.74     15.39 o 


 -11  18   2        3.30       23.16     22.98 o 


 -10  18   2        0.56       11.53     19.46 o 


  -9  18   2       70.28       92.81     19.10 o 


  -8  18   2        0.64       38.39     21.23 o 


  -7  18   2        3.08       23.01     16.64 o 


   0   0   3     9663.69    12247.80    226.13 o 


   0   1   3      792.89      662.69      8.45 o 


   0   2   3      158.49      102.54      7.31 o 


  -2   3   3     2638.19     2482.00     18.68 o 


  -1   3   3     2632.95     2598.52     27.29 o 


   0   3   3       38.20       58.74      5.70 o 


  -2   4   3     1874.52     2331.77     17.58 o 


   0   4   3      293.18      291.58      5.88 o 


  -4   5   3      850.87     1141.16     11.31 o 


  -3   5   3      649.16      890.29      9.00 o 


  -2   5   3      652.69      830.76     17.36 o 


  -1   5   3      852.84     1106.23     18.17 o 


   0   5   3      116.23      150.89      4.78 o 


  -5   6   3       27.30       22.24      4.49 o 


  -4   6   3      111.92      107.49      4.58 o 


  -3   6   3      654.21      802.75      9.57 o 


  -2   6   3      113.54      100.52      4.57 o 


  -1   6   3       26.75       26.48      4.32 o 


   0   6   3       99.84       90.06      4.98 o 


  -6   7   3        8.75        8.92      5.16 o 


  -5   7   3       32.41       30.15      5.15 o 


  -4   7   3      128.72      171.89      5.29 o 


  -3   7   3      130.99      179.36      5.26 o 


  -2   7   3       34.75       30.29      3.81 o 


  -1   7   3        9.38       10.93      6.40 o 


   0   7   3       16.01       14.42      5.50 o 


  -7   8   3      402.81      413.83      6.77 o 


  -6   8   3      149.34      155.36      6.31 o 


  -5   8   3       53.49       69.31      5.42 o 


  -4   8   3      290.71      250.26      5.45 o 


  -3   8   3       53.18       79.15      5.14 o 


  -2   8   3      147.12      149.82      6.14 o 


  -1   8   3      404.02      427.84      8.04 o 


   0   8   3        4.05       18.51      7.05 o 


  -8   9   3      127.20      159.49      7.71 o 


  -7   9   3       30.97       29.36      6.25 o 


  -6   9   3      578.12      602.53      7.72 o 


  -5   9   3       16.59       41.69      6.23 o 


  -4   9   3       17.03       27.70      5.48 o 


  -3   9   3      576.26      602.95      8.99 o 


  -2   9   3       32.30       31.43      7.40 o 


  -1   9   3      129.36      150.91      7.35 o 


   0   9   3      433.09      430.71      8.07 o 


  -9  10   3      182.34      173.35      8.26 o 


  -8  10   3      281.37      260.33      8.14 o 


  -7  10   3       56.50       69.89      6.82 o 


  -6  10   3       23.09       22.32      6.45 o 


  -5  10   3      205.08      192.00      7.23 o 


  -4  10   3       23.98       22.90      8.78 o 


  -3  10   3       56.76       72.31      7.93 o 


  -2  10   3      284.75      260.04      9.61 o 


  -1  10   3      180.84      160.84      9.41 o 


   0  10   3       16.51       20.91      8.57 o 


 -10  11   3      337.73      343.40     10.31 o 


  -9  11   3        3.18       12.97      8.57 o 


  -8  11   3        5.39       11.35      7.51 o 


  -7  11   3      549.03      548.81      8.84 o 


  -6  11   3      350.01      346.82      9.91 o 


  -5  11   3      346.35      362.88      9.60 o 


  -4  11   3      553.50      555.96     11.14 o 


  -3  11   3        5.85       11.86      9.42 o 


  -2  11   3        3.41       15.22     10.48 o 


  -1  11   3      338.64      337.69     10.04 o 


   0  11   3       66.02       59.74      9.43 o 


 -11  12   3      110.73       84.60      9.87 o 


 -10  12   3       48.41       31.46     10.60 o 


  -9  12   3      223.76      203.45     11.92 o 


  -8  12   3       39.87       48.90     10.33 o 


  -7  12   3      118.52      114.97      9.91 o 


  -6  12   3      591.01      600.08     11.21 o 


  -5  12   3      121.15      128.41      9.75 o 


  -4  12   3       40.14       44.24     10.33 o 


  -3  12   3      218.68      212.85     11.20 o 


  -2  12   3       47.03       38.46      9.87 o 


  -1  12   3      113.10       96.64     10.68 o 


   0  12   3      288.36      280.08     12.27 o 


 -12  13   3       23.52       29.61     12.61 o 


 -11  13   3      105.40       96.79     13.67 o 


 -10  13   3       20.89       20.63     13.26 o 


  -9  13   3       24.48       36.65     11.48 o 


  -8  13   3       60.38       75.01     12.58 o 


  -7  13   3       12.92       30.35     12.29 o 


  -6  13   3       13.53       26.25      9.93 o 


  -5  13   3       59.05       78.81     10.96 o 


  -4  13   3       23.59       28.79     11.06 o 


  -3  13   3       20.38       19.53     11.87 o 


  -2  13   3      108.30      122.25     10.85 o 


  -1  13   3       24.44       31.43     11.90 o 


   0  13   3       67.88       84.46     14.50 o 


 -13  14   3      214.46      195.95     14.64 o 


 -12  14   3      120.05      122.60     14.48 o 


 -11  14   3      100.81       99.90     15.42 o 


 -10  14   3      166.54      167.11     15.37 o 


  -9  14   3        8.45       15.60     14.98 o 


  -8  14   3      132.85      127.29     12.83 o 


  -7  14   3      157.78      155.63     13.82 o 


  -6  14   3      130.37      119.71     13.08 o 


  -4  14   3      163.48      177.10     12.36 o 


  -3  14   3       98.70      106.19     11.63 o 


  -2  14   3      121.76      124.95     13.00 o 


  -1  14   3      216.14      208.45     16.34 o 


   0  14   3        0.79       21.98     16.53 o 


 -14  15   3        6.58       32.94     19.15 o 


 -13  15   3       11.45       33.05     17.14 o 


 -12  15   3       52.23       63.63     15.98 o 


 -11  15   3       20.81       15.02     18.07 o 


 -10  15   3       12.53       20.76     16.76 o 


  -9  15   3      217.85      215.19     15.65 o 


  -8  15   3       25.78       36.59     14.14 o 


  -7  15   3       25.74       39.92     14.63 o 


  -6  15   3      216.65      199.08     14.43 o 


  -5  15   3       12.15       28.37     13.04 o 


  -4  15   3       21.73       41.62     12.53 o 


  -3  15   3       53.15       74.40     12.74 o 


  -2  15   3       11.74       38.85     13.77 o 


  -1  15   3        6.54       45.03     16.76 o 


   0  15   3       30.75       44.53     16.23 o 


 -15  16   3       17.63       54.03     19.68 o 


 -14  16   3       74.84       86.45     18.52 o 


 -13  16   3        3.22       21.60     22.09 o 


 -12  16   3        9.13       15.50     18.80 o 


 -11  16   3       62.58       55.24     17.63 o 


 -10  16   3        9.98       33.31     20.87 o 


  -9  16   3       13.18       44.36     17.31 o 


  -8  16   3       95.26      123.93     16.00 o 


  -7  16   3       13.85       39.47     18.88 o 


  -6  16   3        9.74       22.82     14.93 o 


  -5  16   3       62.19       75.17     14.54 o 


  -3  16   3        3.06       28.55     13.46 o 


  -2  16   3       75.64       83.72     17.00 o 


  -1  16   3       17.76       44.19     19.82 o 


 -13  17   3       71.61       56.50     20.36 o 


 -12  17   3        0.92        9.36     24.71 o 


 -11  17   3       19.12       21.64     22.85 o 


 -10  17   3       99.44      114.09     18.52 o 


  -9  17   3       15.40       22.42     17.08 o 


  -8  17   3       14.91       23.67     16.30 o 


  -7  17   3       98.54       96.59     17.42 o 


  -6  17   3       18.97       36.55     17.38 o 


  -5  17   3        0.79       29.32     16.00 o 


  -4  17   3       71.96       70.08     16.89 o 


 -10  18   3        3.33       21.08     22.76 o 


  -9  18   3       28.55       53.12     20.34 o 


  -8  18   3        3.07       33.79     20.65 o 


   0   0   4      528.42      529.11     25.90 o 


   0   1   4      665.23      904.07     11.23 o 


  -1   2   4     3732.98     2909.93     18.18 o 


   0   2   4      235.86      201.93      8.74 o 


  -2   3   4     2234.54     2269.44     12.07 o 


  -1   3   4     2268.27     2342.14     24.75 o 


   0   3   4     9445.39     9266.49     72.90 o 


  -3   4   4     2132.92     2158.03     25.67 o 


  -2   4   4     2448.93     1991.30     16.05 o 


  -1   4   4     2133.39     2190.53     15.80 o 


   0   4   4     1327.13     1475.06     10.44 o 


  -4   5   4    10491.15    10771.13     68.24 o 


  -3   5   4     4446.70     4525.72     68.91 o 


  -2   5   4     4485.12     4673.64     40.36 o 


  -1   5   4    10535.44    10729.05     86.94 o 


   0   5   4       19.22       17.82      5.12 o 


  -5   6   4     1226.01     1190.53      9.93 o 


  -4   6   4      496.32      498.48      6.45 o 


  -3   6   4     7622.76     7190.30     42.96 o 


  -2   6   4      503.26      474.48      9.73 o 


  -1   6   4     1220.69      961.26     53.59 o 


   0   6   4      812.85      686.43      9.38 o 


  -6   7   4       27.59       25.61      5.27 o 


  -5   7   4     1234.35     1154.39     10.87 o 


  -4   7   4     2103.18     2207.87     17.71 o 


  -3   7   4     2130.44     2164.47     35.95 o 


  -2   7   4     1265.38     1141.34     16.23 o 


  -1   7   4       25.16       16.64      4.73 o 


   0   7   4       23.38       23.43      5.91 o 


  -7   8   4     1071.19      983.99      9.82 o 


  -6   8   4       71.80       52.36      6.12 o 


  -5   8   4      917.05      943.62      9.29 o 


  -4   8   4     3412.63     3408.31     18.62 o 


  -3   8   4      921.52      896.31     16.89 o 


  -2   8   4       71.87       55.16      5.57 o 


  -1   8   4     1073.87      943.63     13.50 o 


   0   8   4      150.17      160.70      7.73 o 


  -8   9   4       37.78       38.72      7.10 o 


  -7   9   4      119.66      144.81      6.63 o 


  -6   9   4     1073.67     1015.21      8.91 o 


  -5   9   4      212.32      223.27     11.73 o 


  -4   9   4      214.89      190.75      6.06 o 


  -3   9   4     1082.45     1004.51     12.07 o 


  -2   9   4      123.87      141.86      8.59 o 


  -1   9   4       39.26       34.82      8.41 o 


   0   9   4      114.44      101.09      8.46 o 


  -9  10   4      307.17      308.35      8.96 o 


  -8  10   4      906.49      947.50     12.25 o 


  -7  10   4      103.29      102.69      6.93 o 


  -6  10   4      212.50      237.62      8.42 o 


  -5  10   4     1810.11     1820.22     12.66 o 


  -4  10   4      216.95      251.20      9.37 o 


  -3  10   4      102.96       88.39      8.37 o 


  -2  10   4      904.26      907.60     11.77 o 


  -1  10   4      301.19      294.38      9.59 o 


   0  10   4      367.71      315.31      9.58 o 


 -10  11   4      359.42      370.90      9.88 o 


  -9  11   4       53.61       60.54      9.36 o 


  -8  11   4      210.99      236.28      8.79 o 


  -7  11   4      492.25      496.13      9.68 o 


  -6  11   4      615.10      600.79     11.50 o 


  -5  11   4      606.71      585.59     12.27 o 


  -4  11   4      502.42      511.89     11.90 o 


  -3  11   4      212.03      224.63     10.85 o 


  -2  11   4       56.05       57.39     10.30 o 


  -1  11   4      359.55      386.27     10.26 o 


   0  11   4       54.31       49.48      9.32 o 


 -11  12   4      390.45      359.05     11.75 o 


 -10  12   4      198.27      215.02     11.34 o 


  -9  12   4      450.77      446.13     12.54 o 


  -8  12   4       84.16       95.95     11.73 o 


  -7  12   4      288.18      306.69     11.12 o 


  -6  12   4      638.40      742.36     12.70 o 


  -5  12   4      293.65      299.80     11.09 o 


  -4  12   4       83.46       97.16     10.79 o 


  -3  12   4      447.29      429.43     12.06 o 


  -2  12   4      194.51      212.98     13.10 o 


  -1  12   4      395.68      370.92     11.30 o 


   0  12   4      514.58      531.46     15.09 o 


 -12  13   4       80.80       87.12     15.52 o 


 -11  13   4      245.31      234.31     13.69 o 


 -10  13   4       25.35       33.34     13.86 o 


  -9  13   4      115.46      145.68     13.47 o 


  -8  13   4      647.12      596.62     14.88 o 


  -7  13   4       13.61       23.81     11.82 o 


  -6  13   4       13.74       22.80     10.50 o 


  -5  13   4      641.99      589.07     13.67 o 


  -4  13   4      114.80      134.36     11.92 o 


  -3  13   4       25.02       22.30     11.08 o 


  -2  13   4      249.19      237.20     11.21 o 


  -1  13   4       82.15      123.69     16.11 o 


   0  13   4       90.65       72.01     16.55 o 


 -13  14   4      168.49      196.15     18.88 o 


 -12  14   4       50.98       59.70     15.56 o 


 -11  14   4       60.57       64.15     15.82 o 


 -10  14   4      271.21      266.74     15.99 o 


  -9  14   4       15.39       16.26     14.29 o 


  -8  14   4      267.62      240.16     14.38 o 


  -7  14   4       38.95       55.90     13.71 o 


  -6  14   4      263.69      243.43     13.90 o 


  -5  14   4       14.37       16.39     11.12 o 


  -4  14   4      266.47      247.12     12.62 o 


  -3  14   4       58.82       60.25     11.56 o 


  -2  14   4       51.85       68.26     12.68 o 


  -1  14   4      170.13      159.45     14.97 o 


   0  14   4        8.20       14.67     17.08 o 


 -14  15   4        3.23       21.06     23.57 o 


 -13  15   4        7.32       13.72     20.16 o 


 -12  15   4      158.06      156.63     16.44 o 


 -11  15   4       28.58       33.40     15.97 o 


 -10  15   4       10.90       23.18     17.03 o 


  -9  15   4       75.03       97.56     14.56 o 


  -8  15   4       13.70       34.79     15.27 o 


  -7  15   4       14.52       28.09     15.89 o 


  -6  15   4       74.10       85.10     14.96 o 


  -5  15   4       10.51       32.02     12.45 o 


  -4  15   4       29.56       39.34     12.40 o 


  -3  15   4      160.07      167.33     13.49 o 


  -2  15   4        7.61       22.09     14.96 o 


  -1  15   4        3.49        8.72     16.40 o 


   0  15   4       21.35       39.23     19.18 o 


 -14  16   4       28.79       34.71     19.71 o 


 -13  16   4        2.26       32.71     21.96 o 


 -12  16   4       10.97       22.79     19.41 o 


 -11  16   4       57.28       50.65     20.25 o 


 -10  16   4       13.04       60.95     27.84 o 


  -9  16   4       10.58       29.01     17.21 o 


  -8  16   4       80.31       85.62     16.60 o 


  -7  16   4       11.26       17.89     15.16 o 


  -6  16   4       12.98       30.59     15.97 o 


  -5  16   4       57.86       61.58     16.88 o 


  -4  16   4       11.56       40.30     13.08 o 


  -3  16   4        2.54       14.26     15.03 o 


  -2  16   4       29.29       21.31     18.06 o 


 -13  17   4       81.52       60.58     21.01 o 


 -12  17   4       10.87       15.09     20.06 o 


 -11  17   4       15.69       53.65     19.07 o 


 -10  17   4      107.31       96.36     18.87 o 


  -9  17   4        3.39        5.88     18.91 o 


  -8  17   4        3.41       22.20     18.28 o 


  -7  17   4      107.09      120.03     16.73 o 


  -6  17   4       15.68       43.33     16.03 o 


  -5  17   4       10.68       47.66     15.93 o 


  -4  17   4       81.84       96.82     17.44 o 


   0   0   5    13364.11    12351.46    294.23 o 


   0   1   5      149.04      167.75     10.20 o 


  -1   2   5        5.47       26.80      8.79 o 


   0   2   5       29.32       26.06      8.85 o 


  -2   3   5       87.86       60.03      7.47 o 


  -1   3   5       88.28       67.06      6.02 o 


   0   3   5      517.24      736.17      7.96 o 


  -3   4   5      374.28      381.65     16.12 o 


  -2   4   5        8.18       16.76      5.26 o 


  -1   4   5      373.63      355.06      6.79 o 


   0   4   5      125.34      242.34     25.16 o 


  -4   5   5       72.48       86.47      6.15 o 


  -3   5   5      483.89      522.46      7.69 o 


  -2   5   5      481.00      545.59     11.01 o 


  -1   5   5       72.33       89.89      4.65 o 


   0   5   5       34.06       21.30      6.16 o 


  -5   6   5      144.92      165.86      6.44 o 


  -4   6   5      160.95      193.08      5.70 o 


  -3   6   5      307.63      416.43      7.12 o 


  -2   6   5      163.11      212.83      6.25 o 


  -1   6   5      147.05      165.55      5.95 o 


   0   6   5      234.30      216.10      5.88 o 


  -6   7   5       38.33       25.74      5.81 o 


  -5   7   5      616.51      631.47      7.18 o 


  -4   7   5       68.77       68.90      4.81 o 


  -3   7   5       70.35       78.57      4.63 o 


  -2   7   5      621.33      626.74      7.77 o 


  -1   7   5       37.33       37.01      4.25 o 


   0   7   5        2.45       13.07      5.75 o 


  -7   8   5      152.64      142.93      6.52 o 


  -6   8   5       41.72       41.90      5.81 o 


  -5   8   5      398.18      371.83      6.93 o 


  -4   8   5      399.55      401.55      7.38 o 


  -3   8   5      397.10      374.71      8.27 o 


  -2   8   5       43.14       38.92      9.29 o 


  -1   8   5      150.79      143.92      8.20 o 


   0   8   5        3.02        3.74      8.94 o 


  -8   9   5       16.10       10.71      8.06 o 


  -7   9   5       23.71       18.91      6.87 o 


  -6   9   5      209.71      212.01      7.35 o 


  -5   9   5       49.70       38.55      6.62 o 


  -4   9   5       51.28       40.53      8.58 o 


  -3   9   5      214.96      206.74     10.10 o 


  -2   9   5       24.04       24.33     10.62 o 


  -1   9   5       15.31       11.69      8.54 o 


   0   9   5       10.83        8.41      8.40 o 


  -9  10   5       78.16       76.91      9.42 o 


  -8  10   5      290.85      293.88      9.46 o 


  -7  10   5       30.20       19.52      7.49 o 


  -6  10   5      268.79      215.44      8.70 o 


  -5  10   5      761.21      679.48     10.59 o 


  -4  10   5      272.22      218.37      9.85 o 


  -3  10   5       28.94       20.95      8.08 o 


  -2  10   5      288.03      280.38      9.61 o 


  -1  10   5       76.20       77.58      8.87 o 


   0  10   5      326.30      339.16     10.86 o 


 -10  11   5      135.45      134.48     11.18 o 


  -9  11   5       66.84       63.03      9.03 o 


  -8  11   5      102.43       92.09     10.19 o 


  -7  11   5       87.56       85.88      9.67 o 


  -6  11   5       33.24       31.77      9.66 o 


  -5  11   5       32.52       31.85     10.78 o 


  -4  11   5       89.70       90.00     10.17 o 


  -3  11   5      102.88       77.68     10.62 o 


  -2  11   5       68.77       38.60     10.09 o 


  -1  11   5      135.63      112.46      9.86 o 


   0  11   5       49.07       40.68      9.60 o 


 -11  12   5       70.52       70.95     10.83 o 


 -10  12   5       52.27       52.58     12.07 o 


  -9  12   5      270.87      243.09     14.20 o 


  -8  12   5       44.62       68.97     10.92 o 


  -7  12   5       95.27      107.10     11.34 o 


  -6  12   5      174.15      141.29     11.32 o 


  -5  12   5       95.61      100.60     11.26 o 


  -4  12   5       43.48       62.43     11.40 o 


  -3  12   5      271.65      233.88     11.99 o 


  -2  12   5       50.75       41.24     11.22 o 


  -1  12   5       71.58       75.65     11.92 o 


   0  12   5      175.24      165.84     11.52 o 


 -12  13   5       31.04       31.47     15.96 o 


 -11  13   5      242.11      227.77     15.26 o 


 -10  13   5      119.67      146.84     14.38 o 


  -9  13   5       80.86       70.19     13.60 o 


  -8  13   5      520.88      473.10     14.76 o 


  -7  13   5        0.50       19.33     12.09 o 


  -6  13   5        0.64       23.37     10.99 o 


  -5  13   5      517.26      448.24     13.07 o 


  -4  13   5       80.61       58.76     11.98 o 


  -3  13   5      120.18      128.16     11.45 o 


  -2  13   5      242.63      214.14     13.32 o 


  -1  13   5       31.12       37.23     11.54 o 


   0  13   5       34.75       47.99     17.53 o 


 -13  14   5       53.38       30.98     19.09 o 


 -12  14   5       11.46       38.06     16.51 o 


 -11  14   5       50.40       67.64     14.01 o 


 -10  14   5      190.13      200.73     15.91 o 


  -9  14   5       19.69       33.61     14.66 o 


  -8  14   5       42.64       43.43     14.01 o 


  -7  14   5        1.14       25.35     13.85 o 


  -6  14   5       41.68       42.41     12.61 o 


  -5  14   5       18.82       22.89     12.42 o 


  -4  14   5      188.63      192.29     13.25 o 


  -3  14   5       50.87       48.24     13.17 o 


  -2  14   5       11.21       35.64     11.99 o 


  -1  14   5       54.00       39.75     16.64 o 


   0  14   5        0.36       12.81     23.01 o 


 -14  15   5        1.76       13.57     22.82 o 


 -13  15   5       13.88       26.82     20.62 o 


 -12  15   5      176.29      145.13     17.17 o 


 -11  15   5       13.82       34.29     16.18 o 


 -10  15   5       18.36       32.02     16.24 o 


  -9  15   5       18.53       18.37     18.81 o 


  -8  15   5       15.58       42.33     16.03 o 


  -7  15   5       16.29       49.84     16.70 o 


  -6  15   5       18.39       31.48     16.44 o 


  -5  15   5       17.99       21.05     13.08 o 


  -4  15   5       13.77       21.44     13.50 o 


  -3  15   5      177.11      152.31     16.98 o 


  -2  15   5       14.11       51.68     15.99 o 


  -1  15   5        1.79       17.58     24.60 o 


   0  15   5       24.84       18.28     22.12 o 


 -14  16   5        6.77       36.19     26.15 o 


 -13  16   5       14.15       32.38     20.89 o 


 -12  16   5        8.04       31.36     18.39 o 


 -11  16   5       51.77       56.21     17.84 o 


  -9  16   5        5.38       22.51     18.95 o 


  -8  16   5       21.29       38.08     16.65 o 


  -7  16   5        5.67       22.50     18.07 o 


  -6  16   5       16.87       38.37     15.94 o 


  -5  16   5       52.05       57.45     15.13 o 


  -4  16   5        7.64       34.21     19.79 o 


  -3  16   5       14.79       40.88     17.52 o 


  -2  16   5        6.99       24.29     20.33 o 


 -12  17   5       18.06       26.37     24.05 o 


 -11  17   5        6.95       71.54     51.75 o 


 -10  17   5       53.61       57.10     19.07 o 


  -9  17   5        0.98       27.85     18.90 o 


  -8  17   5        0.87       10.38     19.72 o 


  -7  17   5       54.93       59.99     17.67 o 


  -6  17   5        7.30       28.38     15.93 o 


  -5  17   5       18.15       45.29     21.32 o 


   0   0   6     9930.28    10994.89     79.18 o 


   0   1   6       63.06       87.28     11.59 o 


  -1   2   6     4330.59     3787.92     27.12 o 


   0   2   6      218.84      244.78      9.82 o 


  -2   3   6     2826.70     2993.83     15.95 o 


  -1   3   6     2843.53     2958.67     15.68 o 


   0   3   6     5170.61     4768.93     42.58 o 


  -3   4   6      308.29      261.09      8.76 o 


  -2   4   6     2870.38     2618.29     26.10 o 


  -1   4   6      305.64      270.89      7.15 o 


   0   4   6     1427.35     1503.02     13.26 o 


  -4   5   6     3572.29     3344.06     22.24 o 


  -3   5   6     1670.79     1724.03     16.24 o 


  -2   5   6     1667.00     1740.77     17.07 o 


  -1   5   6     3589.55     3376.93     31.37 o 


   0   5   6       18.47       17.79      8.57 o 


  -5   6   6      868.01      833.98     10.11 o 


  -4   6   6      414.38      392.81      8.37 o 


  -3   6   6     6775.22     6661.27     46.23 o 


  -2   6   6      418.75      403.85      7.49 o 


  -1   6   6      871.45      847.97      9.54 o 


   0   6   6     1710.24     1610.11     18.12 o 


  -6   7   6      842.32      891.88      9.42 o 


  -5   7   6     1336.02     1251.15     11.28 o 


  -4   7   6      589.15      580.30      9.09 o 


  -3   7   6      584.87      595.14      8.70 o 


  -2   7   6     1333.25     1258.87     13.22 o 


  -1   7   6      853.92      922.77     11.78 o 


   0   7   6       56.86       69.24      6.47 o 


  -7   8   6      516.01      509.07      8.21 o 


  -6   8   6      479.52      397.34      9.35 o 


  -5   8   6      731.56      745.15     11.05 o 


  -4   8   6     1920.70     1856.27     11.94 o 


  -3   8   6      723.80      762.66      9.86 o 


  -2   8   6      471.33      397.75     11.10 o 


  -1   8   6      497.94      504.44     10.56 o 


   0   8   6        8.31        7.76      9.49 o 


  -8   9   6      178.20      177.70     11.19 o 


  -7   9   6       73.75       83.71      7.86 o 


  -6   9   6      750.49      706.21     10.09 o 


  -5   9   6      206.45      193.04      8.88 o 


  -4   9   6      211.86      201.74      9.82 o 


  -3   9   6      748.71      702.36     12.80 o 


  -2   9   6       70.16       74.35     10.02 o 


  -1   9   6      172.70      174.76     10.98 o 


   0   9   6      152.41      127.64     11.08 o 


  -9  10   6       82.33       80.93      9.75 o 


  -8  10   6      549.56      548.45     12.46 o 


  -7  10   6        4.63       16.99      8.58 o 


  -6  10   6      822.45      807.50     11.32 o 


  -5  10   6     1165.28     1220.79     12.75 o 


  -4  10   6      827.50      822.19     13.36 o 


  -3  10   6        4.22       16.37      9.42 o 


  -2  10   6      542.79      527.40     13.18 o 


  -1  10   6       79.03       67.98      9.36 o 


   0  10   6      276.70      230.03     11.77 o 


 -10  11   6      537.71      539.17     13.95 o 


  -9  11   6      228.98      216.55     11.63 o 


  -8  11   6      336.92      309.17     12.35 o 


  -7  11   6      440.43      435.67     11.65 o 


  -6  11   6       41.57       42.92      8.99 o 


  -5  11   6       43.81       46.97     10.59 o 


  -4  11   6      447.49      435.96     12.14 o 


  -3  11   6      338.21      311.89     11.80 o 


  -2  11   6      233.22      212.83     11.41 o 


  -1  11   6      539.01      564.33     14.56 o 


   0  11   6       13.74       40.51     12.88 o 


 -11  12   6      126.21      125.74     12.71 o 


 -10  12   6       12.00       25.78     12.26 o 


  -9  12   6      450.82      441.70     17.03 o 


  -8  12   6       60.63       49.74     11.80 o 


  -7  12   6      305.71      319.16     13.43 o 


  -6  12   6      523.27      578.48     13.32 o 


  -5  12   6      305.70      317.16     11.91 o 


  -4  12   6       58.69       46.77     10.67 o 


  -3  12   6      453.28      428.90     12.86 o 


  -2  12   6       11.42       24.22     12.86 o 


  -1  12   6      125.65      103.52     13.68 o 


   0  12   6      117.01      145.46     13.01 o 


 -12  13   6        7.02       24.17     15.97 o 


 -11  13   6      259.78      287.07     15.57 o 


 -10  13   6      145.84      127.98     13.88 o 


  -9  13   6       92.17       98.07     13.07 o 


  -8  13   6      276.24      281.87     15.21 o 


  -7  13   6       50.11       45.03     12.41 o 


  -6  13   6       52.08       58.75     12.56 o 


  -5  13   6      276.30      260.18     12.85 o 


  -4  13   6       92.05       90.84     11.65 o 


  -3  13   6      146.04      107.17     13.30 o 


  -2  13   6      260.13      276.25     14.46 o 


  -1  13   6        6.89       29.40     13.20 o 


   0  13   6       11.34       35.56     17.63 o 


 -13  14   6       54.05       54.89     21.44 o 


 -12  14   6       40.91       41.91     17.16 o 


 -11  14   6      140.01      154.98     16.23 o 


 -10  14   6      314.02      305.10     17.79 o 


  -9  14   6        8.72       29.46     16.74 o 


  -8  14   6       18.10       39.59     16.05 o 


  -7  14   6       19.66       45.06     14.17 o 


  -6  14   6       18.66       36.79     13.50 o 


  -5  14   6        8.00       17.82     12.79 o 


  -4  14   6      311.84      277.91     14.35 o 


  -3  14   6      141.43      139.93     13.89 o 


  -2  14   6       40.46       38.72     14.91 o 


  -1  14   6       54.99       78.27     15.82 o 


   0  14   6        5.73       27.84     22.68 o 


 -14  15   6        4.85       20.39     19.27 o 


 -13  15   6       15.92       19.29     19.97 o 


 -12  15   6      197.33      176.21     17.55 o 


 -11  15   6       18.03       33.76     18.91 o 


 -10  15   6       56.88       71.19     17.32 o 


  -9  15   6       42.51       53.17     17.48 o 


  -8  15   6       22.04       39.65     17.74 o 


  -7  15   6       22.53       35.04     16.13 o 


  -6  15   6       42.66       51.47     14.56 o 


  -5  15   6       56.45       58.69     15.38 o 


  -4  15   6       17.33       36.74     16.00 o 


  -3  15   6      196.70      165.14     14.35 o 


  -2  15   6       16.30       33.71     15.26 o 


  -1  15   6        4.47       23.72     24.50 o 


 -13  16   6        3.68       26.17     23.59 o 


 -12  16   6       52.82       50.02     17.42 o 


 -11  16   6       48.89       68.75     18.40 o 


 -10  16   6       10.03       24.53     19.57 o 


  -9  16   6       13.28       58.38     18.05 o 


  -8  16   6        8.02       33.64     17.69 o 


  -7  16   6       13.93       25.43     17.78 o 


  -6  16   6       10.28       15.87     14.88 o 


  -5  16   6       49.54       43.58     16.08 o 


  -4  16   6       51.66       59.01     17.34 o 


  -3  16   6        3.92       31.07     17.03 o 


 -11  17   6        8.39       57.22     22.22 o 


 -10  17   6       36.05       54.02     18.91 o 


  -9  17   6       20.55       38.10     19.03 o 


  -8  17   6       19.78       30.55     18.10 o 


  -7  17   6       37.79       23.06     17.56 o 


  -6  17   6        8.89       35.66     19.37 o 


   0   1   7        0.22       10.49     12.03 o 


  -1   2   7      123.57      136.31     11.27 o 


   0   2   7       12.15        9.60     10.52 o 


  -2   3   7        0.54       21.23      9.32 o 


   0   3   7        4.84        7.02     11.08 o 


  -3   4   7       16.48       12.33      4.45 o 


  -2   4   7      397.72      505.52      8.90 o 


  -1   4   7       16.33       13.48      6.01 o 


   0   4   7       33.91       26.59      4.80 o 


  -4   5   7      139.32      155.17     10.11 o 


  -3   5   7      158.45      182.87      8.23 o 


  -2   5   7      160.23      183.50      6.62 o 


  -1   5   7      140.56      150.43      5.96 o 


   0   5   7        3.78       10.01      9.95 o 


  -5   6   7       46.68       47.76      9.02 o 


  -4   6   7       98.45      105.06      8.26 o 


  -3   6   7       76.83      104.92      7.16 o 


  -2   6   7       97.13      103.49      7.02 o 


  -1   6   7       45.63       42.41      8.90 o 


   0   6   7      171.47      167.29      8.43 o 


  -6   7   7      288.14      286.79      9.20 o 


  -5   7   7      376.24      349.63      9.12 o 


  -4   7   7       92.18       81.40      7.75 o 


  -3   7   7       91.27       84.11      7.89 o 


  -2   7   7      371.02      351.85      9.76 o 


  -1   7   7      291.15      291.44      8.35 o 


   0   7   7        1.37        8.99      8.88 o 


  -7   8   7       56.06       53.16      8.45 o 


  -6   8   7      346.97      342.20      9.49 o 


  -5   8   7       26.30       21.99      9.14 o 


  -4   8   7      137.77      157.90      8.79 o 


  -3   8   7       25.27       24.07      9.52 o 


  -2   8   7      343.33      329.18     12.30 o 


  -1   8   7       53.26       60.89      9.35 o 


   0   8   7       38.27       35.36     10.77 o 


  -8   9   7        9.51       14.65     10.91 o 


  -7   9   7       57.75       41.33      8.32 o 


  -6   9   7      219.29      207.06      9.31 o 


  -5   9   7       32.47       33.28      8.66 o 


  -4   9   7       32.75       33.30     11.46 o 


  -3   9   7      216.64      194.65     11.13 o 


  -2   9   7       56.47       48.73     10.09 o 


  -1   9   7        9.20       20.43     11.77 o 


   0   9   7       79.40       86.14     11.00 o 


  -9  10   7       53.73       44.83     11.17 o 


  -8  10   7       21.87       25.48     11.89 o 


  -7  10   7       36.50       37.52      9.23 o 


  -6  10   7       99.58       72.56      9.30 o 


  -5  10   7       57.84       47.90     10.97 o 


  -4  10   7       99.73       82.66     10.52 o 


  -3  10   7       37.85       40.07     10.32 o 


  -2  10   7       22.52       26.26     11.14 o 


  -1  10   7       54.28       42.57     11.37 o 


   0  10   7        0.60        9.46     10.54 o 


 -10  11   7      212.63      187.35     13.27 o 


  -9  11   7       92.60       99.77     10.95 o 


  -8  11   7       27.94       20.58     12.58 o 


  -7  11   7      301.80      244.88     12.97 o 


  -6  11   7      124.97      106.41     10.77 o 


  -5  11   7      127.21      103.31     11.97 o 


  -4  11   7      304.05      249.40     12.26 o 


  -3  11   7       27.99       27.38     11.01 o 


  -2  11   7       92.78       81.83     12.31 o 


  -1  11   7      212.85      186.38     14.35 o 


   0  11   7       21.39       18.84     12.90 o 


 -11  12   7       76.75       94.82     13.22 o 


 -10  12   7       32.52       35.64     13.58 o 


  -9  12   7      212.44      179.65     12.09 o 


  -8  12   7       24.78       16.43     14.50 o 


  -7  12   7       92.79       67.39     13.76 o 


  -6  12   7      261.08      211.31     11.27 o 


  -5  12   7       92.84       78.44     11.19 o 


  -4  12   7       24.09       37.52     11.15 o 


  -3  12   7      213.08      185.20     13.04 o 


  -2  12   7       33.55       25.33     13.14 o 


  -1  12   7       76.22       79.47     13.04 o 


   0  12   7       51.36       54.44     13.37 o 


 -12  13   7        2.27       25.10     21.16 o 


 -11  13   7      102.51       88.28     14.77 o 


 -10  13   7       31.44       41.12     15.54 o 


  -9  13   7       41.31       29.01     17.24 o 


  -8  13   7       76.45       62.51     14.69 o 


  -7  13   7       80.39       63.66     14.09 o 


  -6  13   7       82.21       78.55     13.80 o 


  -5  13   7       79.57       81.14     11.26 o 


  -4  13   7       41.80       38.54     12.99 o 


  -3  13   7       30.76       23.85     13.07 o 


  -2  13   7      103.36       86.06     13.50 o 


  -1  13   7        2.25       18.16     13.00 o 


   0  13   7       19.08       30.50     14.58 o 


 -13  14   7       79.33       62.52     16.60 o 


 -12  14   7       19.15       31.46     17.25 o 


 -11  14   7       59.14       47.86     16.39 o 


 -10  14   7      131.90      139.24     18.41 o 


  -9  14   7        8.72       28.93     16.30 o 


  -8  14   7       22.39       25.32     14.69 o 


  -7  14   7      109.05      130.11     17.20 o 


  -6  14   7       22.90       39.02     14.27 o 


  -5  14   7        8.57       29.25     13.12 o 


  -4  14   7      129.78      124.91     15.08 o 


  -3  14   7       59.99       41.72     15.05 o 


  -2  14   7       18.91       37.58     14.91 o 


  -1  14   7       80.81       84.63     15.02 o 


   0  14   7        8.94       20.75     19.87 o 


 -14  15   7       17.42       21.42     19.23 o 


 -13  15   7       13.69       24.40     23.78 o 


 -12  15   7       70.24       81.58     21.51 o 


 -11  15   7       18.69       23.77     19.72 o 


 -10  15   7        5.69       27.38     18.38 o 


  -9  15   7       35.14       51.57     18.39 o 


  -8  15   7        8.82       46.26     24.05 o 


  -7  15   7        8.93       35.26     18.59 o 


  -6  15   7       35.39       43.88     15.17 o 


  -5  15   7        5.60        9.73     16.62 o 


  -4  15   7       18.05       14.11     14.58 o 


  -3  15   7       68.98       73.42     15.34 o 


  -2  15   7       14.11       33.08     15.73 o 


  -1  15   7       16.99       30.47     19.35 o 


 -12  16   7       53.88       54.93     22.03 o 


 -11  16   7       40.48       41.59     18.45 o 


 -10  16   7        1.73       19.20     20.86 o 


  -9  16   7       36.55       72.80     19.13 o 


  -8  16   7        5.79       37.42     19.03 o 


  -7  16   7       37.52       51.70     17.32 o 


  -6  16   7        1.53        5.31     21.51 o 


  -5  16   7       41.77       41.96     15.58 o 


  -4  16   7       53.03       34.20     15.70 o 


   0   0   8      245.55      289.16     37.17 o 


   0   1   8       73.80       35.76     13.99 o 


  -1   2   8     1700.45     1478.53     17.59 o 


   0   2   8       91.33       88.99     12.18 o 


  -2   3   8     2141.07     2120.51     22.47 o 


  -1   3   8     2122.49     2055.21     19.56 o 


   0   3   8     3689.80     3374.93     29.00 o 


  -3   4   8      933.62      949.59     14.14 o 


  -2   4   8     3257.25     3127.86     17.07 o 


  -1   4   8      927.15      962.36     15.66 o 


   0   4   8     1015.33     1016.78     15.91 o 


  -4   5   8     2460.02     2404.38     18.89 o 


  -3   5   8      646.57      680.75     11.21 o 


  -2   5   8      632.28      661.96      9.51 o 


  -1   5   8     2469.07     2275.96     44.05 o 


   0   5   8     1246.65     1298.91     15.02 o 


  -5   6   8       72.10       65.60      9.44 o 


  -4   6   8     1573.31     1505.80     13.06 o 


  -3   6   8      272.94      211.89      9.56 o 


  -2   6   8     1590.30     1542.27     15.55 o 


  -1   6   8       68.76       58.74     10.32 o 


   0   6   8      777.26      714.53     11.48 o 


  -6   7   8      128.82      140.33      9.32 o 


  -5   7   8      669.11      656.80     10.53 o 


  -4   7   8      364.01      362.98     10.04 o 


  -3   7   8      359.01      343.16     12.44 o 


  -2   7   8      658.38      647.44     11.59 o 


  -1   7   8      133.61      131.58      9.39 o 


   0   7   8      199.42      209.58      9.28 o 


  -7   8   8      320.68      328.34      9.67 o 


  -6   8   8      787.66      650.60     11.56 o 


  -5   8   8      348.01      379.26     10.77 o 


  -4   8   8     2226.62     2111.68     17.64 o 


  -3   8   8      339.99      380.69     11.47 o 


  -2   8   8      778.36      630.36     13.70 o 


  -1   8   8      308.93      313.57     11.51 o 


   0   8   8        2.60       16.79     10.65 o 


  -8   9   8       47.15       43.91     10.83 o 


  -7   9   8       83.61       81.66      9.49 o 


  -6   9   8      732.25      687.73     12.29 o 


  -5   9   8      645.14      594.32     13.99 o 


  -4   9   8      649.24      600.95     14.40 o 


  -3   9   8      725.73      671.16     14.47 o 


  -2   9   8       81.57       99.56     11.39 o 


  -1   9   8       47.53       57.89     11.65 o 


   0   9   8      727.87      731.06     14.08 o 


  -9  10   8      301.91      293.60     13.45 o 


  -8  10   8      130.60      126.97     12.42 o 


  -7  10   8       81.65       81.73     12.83 o 


  -6  10   8       64.36       68.96     11.56 o 


  -5  10   8      268.10      275.11     12.39 o 


  -4  10   8       62.63       70.53     12.25 o 


  -3  10   8       83.85      102.66     12.01 o 


  -2  10   8      127.42      128.97     12.55 o 


  -1  10   8      300.96      288.61     13.17 o 


   0  10   8        3.09       12.03     11.84 o 


 -10  11   8      251.84      268.99     13.73 o 


  -9  11   8       85.91       79.72     13.62 o 


  -8  11   8       74.94       76.43     14.67 o 


  -7  11   8      377.64      367.47     13.91 o 


  -6  11   8      254.18      220.49     11.38 o 


  -5  11   8      258.17      236.52     12.40 o 


  -4  11   8      379.07      399.32     13.72 o 


  -3  11   8       74.27       86.83     13.34 o 


  -2  11   8       84.20       77.91     12.53 o 


  -1  11   8      251.74      271.32     14.42 o 


   0  11   8       41.70       69.80     15.05 o 


 -11  12   8       71.97       53.43     14.50 o 


 -10  12   8       78.54      103.66     15.09 o 


  -9  12   8      238.51      248.51     13.90 o 


  -8  12   8       58.47       47.45     16.60 o 


  -7  12   8       53.25       57.64     14.17 o 


  -6  12   8      295.15      322.02     15.56 o 


  -5  12   8       53.14       53.84     12.43 o 


  -4  12   8       57.34       56.90     12.76 o 


  -3  12   8      238.35      252.36     14.04 o 


  -2  12   8       80.25      105.83     13.74 o 


  -1  12   8       71.98       44.52     13.61 o 


   0  12   8       67.84       59.67     16.23 o 


 -12  13   8       12.06       33.05     20.81 o 


 -11  13   8      123.78      132.51     16.71 o 


 -10  13   8       49.21       58.23     16.28 o 


  -9  13   8       49.56       57.35     17.94 o 


  -8  13   8      118.30      111.17     15.93 o 


  -7  13   8       82.35       70.77     15.61 o 


  -6  13   8       83.85       81.39     13.51 o 


  -5  13   8      121.21      133.37     11.85 o 


  -4  13   8       50.88       57.14     12.12 o 


  -3  13   8       48.30       48.15     14.36 o 


  -2  13   8      124.62      121.83     14.57 o 


  -1  13   8       12.37       35.76     15.60 o 


   0  13   8       31.39       44.91     16.81 o 


 -13  14   8       64.63       62.88     20.28 o 


 -12  14   8       40.60       48.99     19.87 o 


 -11  14   8       27.05       29.24     17.70 o 


 -10  14   8       34.04       24.30     17.87 o 


  -9  14   8       25.41       36.70     17.11 o 


  -8  14   8       69.67       67.81     17.52 o 


  -7  14   8      239.93      235.38     15.83 o 


  -6  14   8       69.80       92.50     15.46 o 


  -5  14   8       24.95       29.07     15.42 o 


  -4  14   8       32.66       33.39     13.70 o 


  -3  14   8       28.05       45.91     13.91 o 


  -2  14   8       39.43       46.85     16.13 o 


  -1  14   8       65.02       67.60     15.81 o 


   0  14   8        0.97       20.57     16.86 o 


 -13  15   8       48.43       74.89     21.17 o 


 -12  15   8       51.93       62.89     20.95 o 


 -11  15   8       20.51       34.07     17.85 o 


 -10  15   8        3.27       21.68     19.26 o 


  -9  15   8       23.22       29.39     17.53 o 


  -8  15   8        2.45       45.53     24.01 o 


  -7  15   8        2.75       30.48     23.45 o 


  -6  15   8       23.84       40.64     17.48 o 


  -5  15   8        3.55       12.97     16.54 o 


  -4  15   8       20.12       22.82     16.66 o 


  -3  15   8       51.16       44.29     15.46 o 


  -2  15   8       48.55       62.21     18.78 o 


 -10  16   8        0.28       11.40     21.31 o 


  -9  16   8       84.24      145.00     34.12 o 


  -8  16   8       38.65       43.37     21.98 o 


  -7  16   8       85.36       88.65     19.74 o 


  -6  16   8        0.28       17.59     26.90 o 


   0   0   9      199.50      142.21     40.40 o 


   0   1   9        4.18       11.10     15.29 o 


  -1   2   9       59.96       59.62     14.40 o 


   0   2   9       18.88        9.35     13.14 o 


  -2   3   9       19.40       49.66     11.95 o 


  -1   3   9       19.73       35.89     14.34 o 


   0   3   9      303.32      393.80     14.59 o 


  -3   4   9       32.98       19.68     12.25 o 


  -2   4   9       67.99       78.88     11.01 o 


  -1   4   9       32.92       23.70      9.39 o 


   0   4   9       40.46       38.07     13.17 o 


  -4   5   9       91.52       97.45     10.58 o 


  -3   5   9      146.36      169.33      9.93 o 


  -2   5   9      144.59      158.07     12.84 o 


  -1   5   9       92.30       73.50     12.57 o 


   0   5   9      228.84      258.98     12.39 o 


  -5   6   9       13.76       15.05      9.56 o 


  -4   6   9      197.50      196.67     10.91 o 


  -3   6   9        9.16       11.93     10.84 o 


  -2   6   9      199.75      210.57     12.59 o 


  -1   6   9       13.32       23.14     10.41 o 


   0   6   9       30.85       31.42      9.54 o 


  -6   7   9      124.98      123.22     10.23 o 


  -5   7   9      157.42      128.46     10.66 o 


  -4   7   9       54.10       45.08     13.11 o 


  -3   7   9       55.00       56.50     12.16 o 


  -2   7   9      158.19      134.58     10.98 o 


  -1   7   9      122.96      132.90     11.77 o 


   0   7   9      239.16      228.49     10.90 o 


  -7   8   9       53.15       45.33     10.55 o 


  -6   8   9       71.04       65.78     10.56 o 


  -5   8   9        7.03        8.36     12.14 o 


  -4   8   9       97.65       85.89     11.23 o 


  -3   8   9        6.94       17.74     13.14 o 


  -2   8   9       71.99       70.42     12.21 o 


  -1   8   9       52.90       50.16     12.27 o 


   0   8   9      107.35       76.09     10.84 o 


  -8   9   9        6.34        9.74     12.17 o 


  -7   9   9       30.17       22.76     12.95 o 


  -6   9   9       74.75       60.11     11.18 o 


  -5   9   9      120.41       91.33     12.71 o 


  -4   9   9      121.24      112.76     12.48 o 


  -3   9   9       76.84       63.68     11.93 o 


  -2   9   9       30.48       24.77     11.43 o 


  -1   9   9        6.50       22.22     11.54 o 


   0   9   9      339.50      256.82     13.43 o 


  -9  10   9      111.52       66.00     13.26 o 


  -8  10   9      127.34      102.98     16.92 o 


  -7  10   9       54.30       57.36     16.72 o 


  -6  10   9       16.58       23.37     11.72 o 


  -5  10   9      115.06      115.31     13.19 o 


  -4  10   9       15.76       14.49     12.08 o 


  -3  10   9       54.39       65.36     12.22 o 


  -2  10   9      124.63      118.12     13.68 o 


  -1  10   9      110.50       84.72     12.29 o 


   0  10   9        4.44       15.09     13.09 o 


 -10  11   9       60.49       37.56     15.05 o 


  -9  11   9       31.24       47.91     16.07 o 


  -8  11   9       36.83       29.98     14.40 o 


  -7  11   9       68.20       58.32     14.34 o 


  -6  11   9       38.81       30.00     12.32 o 


  -5  11   9       39.57       28.89     11.62 o 


  -4  11   9       67.59       65.13     14.00 o 


  -3  11   9       36.61       42.36     14.67 o 


  -2  11   9       30.68       35.78     12.05 o 


  -1  11   9       59.74       48.26     13.58 o 


   0  11   9       25.07       21.86     17.57 o 


 -11  12   9       34.32       44.18     20.21 o 


 -10  12   9       35.80       37.16     17.27 o 


  -9  12   9       67.43       61.79     14.76 o 


  -8  12   9        6.31       32.66     28.09 o 


  -7  12   9       24.41       19.93     15.29 o 


  -6  12   9       35.69       43.59     14.11 o 


  -5  12   9       24.26       32.18     13.46 o 


  -4  12   9        5.95       24.77     14.07 o 


  -3  12   9       68.55       63.16     12.96 o 


  -2  12   9       35.89       37.16     14.74 o 


  -1  12   9       34.97       43.05     15.89 o 


   0  12   9       37.17       37.47     19.01 o 


 -12  13   9       11.62       26.62     19.39 o 


 -11  13   9       53.00       37.82     17.81 o 


 -10  13   9       32.20       41.66     18.79 o 


  -9  13   9       26.83       35.28     17.71 o 


  -8  13   9       74.49       79.87     16.65 o 


  -7  13   9       52.34       51.03     15.31 o 


  -6  13   9       52.14       55.29     13.91 o 


  -5  13   9       73.53       64.84     12.86 o 


  -4  13   9       27.82       25.30     14.40 o 


  -3  13   9       31.64       32.13     13.58 o 


  -2  13   9       53.05       38.25     15.31 o 


  -1  13   9       12.13       16.08     18.51 o 


   0  13   9       16.42       35.17     17.00 o 


 -13  14   9       27.00       39.31     22.05 o 


 -12  14   9       46.12       53.01     20.53 o 


 -11  14   9       19.54       30.98     18.09 o 


 -10  14   9        1.12       26.07     20.27 o 


  -9  14   9       37.88       44.12     17.72 o 


  -8  14   9       33.99       32.45     17.39 o 


  -7  14   9      177.41      158.42     17.38 o 


  -6  14   9       33.67       51.24     14.83 o 


  -5  14   9       37.33       59.54     16.23 o 


  -4  14   9        1.01       14.78     15.33 o 


  -3  14   9       20.31       21.05     15.48 o 


  -2  14   9       44.99       45.86     17.44 o 


  -1  14   9       26.55       34.12     16.53 o 


 -11  15   9        5.57       22.50     22.14 o 


 -10  15   9       10.90       23.89     17.80 o 


  -9  15   9       22.63       33.78     19.08 o 


  -8  15   9        8.23       40.62     18.83 o 


  -7  15   9        8.65       42.24     21.38 o 


  -6  15   9       23.77       42.58     18.53 o 


  -5  15   9       11.45       17.65     17.56 o 


  -4  15   9        5.49       10.49     19.21 o 


   0   0  10     5202.14     4944.63     78.04 o 


   0   1  10      499.61      456.18     18.66 o 


  -1   2  10     1919.23     1754.27     21.64 o 


   0   2  10      979.66     1025.75     18.16 o 


  -2   3  10     1067.56     1044.24     16.53 o 


  -1   3  10     1062.54     1005.66     21.22 o 


   0   3  10     2154.00     1953.53     20.88 o 


  -3   4  10      155.38      141.39     13.85 o 


  -2   4  10     1080.92     1052.96     19.83 o 


  -1   4  10      162.53      174.73     13.40 o 


   0   4  10      150.16      136.64     14.19 o 


  -4   5  10       73.17       60.15     12.36 o 


  -3   5  10      716.68      703.69     17.43 o 


  -2   5  10      702.84      703.21     15.91 o 


  -1   5  10       73.83       42.63     12.77 o 


   0   5  10     1379.51     1240.81     16.34 o 


  -5   6  10       14.15       19.68     11.26 o 


  -4   6  10      340.32      342.63     15.49 o 


  -3   6  10        8.59       13.57     13.68 o 


  -2   6  10      347.17      333.88     13.70 o 


  -1   6  10       13.32       15.47     11.12 o 


   0   6  10     1374.91     1428.49     20.65 o 


  -6   7  10      290.75      317.96     12.66 o 


  -5   7  10     1658.81     1588.80     20.71 o 


  -4   7  10      223.32      225.87     14.44 o 


  -3   7  10      222.46      221.18     14.48 o 


  -2   7  10     1663.44     1633.41     17.21 o 


  -1   7  10      289.51      307.97     12.89 o 


   0   7  10      471.24      458.53     13.34 o 


  -7   8  10      429.54      442.40     13.88 o 


  -6   8  10      406.11      371.00     14.17 o 


  -5   8  10       55.56       59.20     12.24 o 


  -4   8  10      192.02      212.91     12.18 o 


  -3   8  10       55.34       68.18     12.15 o 


  -2   8  10      409.09      362.60     13.73 o 


  -1   8  10      429.38      446.18     13.98 o 


   0   8  10      170.37      180.08     12.91 o 


  -8   9  10       75.63       67.31     15.72 o 


  -7   9  10       98.91       93.86     14.60 o 


  -6   9  10      248.39      262.27     15.01 o 


  -5   9  10      169.72      158.91     13.81 o 


  -4   9  10      172.45      173.91     12.89 o 


  -3   9  10      250.55      254.32     13.27 o 


  -2   9  10       97.61      128.11     12.36 o 


  -1   9  10       75.70       71.15     13.29 o 


   0   9  10      437.63      478.86     15.00 o 


  -9  10  10       65.88       65.65     15.88 o 


  -8  10  10      244.71      228.08     18.26 o 


  -7  10  10       68.51       53.64     17.16 o 


  -6  10  10       76.91       78.75     12.19 o 


  -5  10  10      201.64      216.40     13.75 o 


  -4  10  10       75.35       58.20     12.37 o 


  -3  10  10       68.20       60.12     12.45 o 


  -2  10  10      241.83      224.96     13.84 o 


  -1  10  10       65.71       81.34     13.34 o 


   0  10  10       10.18       11.36     15.08 o 


 -10  11  10      141.83      155.18     18.75 o 


  -9  11  10      129.62      114.48     17.02 o 


  -8  11  10       35.85       36.45     15.23 o 


  -7  11  10      102.86      103.83     15.72 o 


  -6  11  10        8.51        8.12     13.56 o 


  -5  11  10        9.10       10.97     11.87 o 


  -4  11  10      100.90      101.91     14.27 o 


  -3  11  10       35.51       50.24     13.65 o 


  -2  11  10      129.38      121.00     14.77 o 


  -1  11  10      141.52      151.05     13.78 o 


   0  11  10      185.21      160.16     22.72 o 


 -11  12  10       15.15       33.96     21.33 o 


 -10  12  10       16.16       36.03     18.77 o 


  -9  12  10       65.22       69.62     16.17 o 


  -8  12  10        8.69       22.11     20.66 o 


  -7  12  10       73.53       65.28     17.78 o 


  -6  12  10       28.43       33.82     14.81 o 


  -5  12  10       73.18       70.02     14.38 o 


  -4  12  10        8.23       22.41     16.08 o 


  -3  12  10       65.27       72.87     14.54 o 


  -2  12  10       16.43       34.55     16.40 o 


  -1  12  10       14.38       21.25     16.83 o 


   0  12  10        0.68       16.99     22.04 o 


 -12  13  10        4.27       25.64     21.74 o 


 -11  13  10       86.27       92.69     22.08 o 


 -10  13  10      124.82      123.56     18.97 o 


  -9  13  10        8.84       17.65     16.56 o 


  -8  13  10      100.72       99.30     18.34 o 


  -7  13  10       69.13       57.74     17.79 o 


  -6  13  10       68.88       66.10     15.99 o 


  -5  13  10       99.37      116.33     17.72 o 


  -4  13  10        9.42       35.81     14.28 o 


  -3  13  10      124.04      117.35     15.83 o 


  -2  13  10       85.29       80.27     16.05 o 


  -1  13  10        4.59       13.83     20.69 o 


   0  13  10        0.77       19.71     20.14 o 


 -11  14  10       38.63       37.51     18.35 o 


 -10  14  10       29.68       34.59     19.36 o 


  -9  14  10       48.14       39.04     19.42 o 


  -8  14  10       11.24       18.36     17.86 o 


  -7  14  10      190.01      200.40     19.06 o 


  -6  14  10       11.17       38.94     16.88 o 


  -5  14  10       47.92       42.55     15.25 o 


  -4  14  10       30.90       29.38     14.40 o 


  -3  14  10       39.49       44.14     16.84 o 


  -9  15  10       43.91       42.01     20.27 o 


  -8  15  10       30.30       73.85     26.82 o 


  -7  15  10       30.74       45.13     16.47 o 


  -6  15  10       45.27       48.38     17.72 o 


   0   0  11       16.17       14.73     41.20 o 


   0   1  11       32.65       39.38     17.56 o 


  -1   2  11      112.47      106.56     15.10 o 


   0   2  11       10.89        8.58     14.60 o 


  -2   3  11       73.52       80.80     14.47 o 


  -1   3  11       73.74       81.56     15.34 o 


   0   3  11        1.55       12.58     14.32 o 


  -3   4  11      218.16      219.29     15.96 o 


  -2   4  11        2.23       35.68     15.51 o 


  -1   4  11      219.96      225.22     13.57 o 


   0   4  11        5.49        3.39     13.98 o 


  -4   5  11        1.71       19.83     15.40 o 


  -3   5  11       30.99       32.37     14.74 o 


  -2   5  11       31.59       23.39     13.61 o 


  -1   5  11        1.97        7.71     12.99 o 


   0   5  11       26.11       21.79     12.41 o 


  -5   6  11       73.21       72.48     15.72 o 


  -4   6  11       88.44       91.17     15.31 o 


  -3   6  11       26.16       22.77     14.55 o 


  -2   6  11       87.04       86.74     13.16 o 


  -1   6  11       72.55       59.48     11.69 o 


   0   6  11      265.91      237.36     12.28 o 


  -6   7  11      158.21      150.24     15.63 o 


  -5   7  11      183.92      146.91     14.84 o 


  -4   7  11       50.90       45.45     14.05 o 


  -3   7  11       50.29       42.31     14.91 o 


  -2   7  11      184.05      152.62     13.11 o 


  -1   7  11      159.35      141.35     13.11 o 


   0   7  11       27.67       23.12     12.26 o 


  -7   8  11       99.02       77.72     15.27 o 


  -6   8  11       44.58       42.13     12.30 o 


  -5   8  11       31.92       32.02     13.08 o 


  -4   8  11       18.40       17.71     13.46 o 


  -3   8  11       32.64       43.47     13.98 o 


  -2   8  11       44.97       33.87     12.17 o 


  -1   8  11       99.50       94.72     14.61 o 


   0   8  11       48.36       42.47     16.19 o 


  -8   9  11       46.48       46.00     16.56 o 


  -7   9  11       52.57       43.64     14.69 o 


  -6   9  11       72.50       68.14     14.48 o 


  -5   9  11       17.53       15.19     14.45 o 


  -4   9  11       17.55       21.43     13.32 o 


  -3   9  11       70.89       64.00     13.11 o 


  -2   9  11       51.58       43.80     13.83 o 


  -1   9  11       46.30       53.03     13.09 o 


   0   9  11       41.06       39.55     16.03 o 


  -9  10  11        4.36       13.05     19.30 o 


  -8  10  11       73.32       48.81     20.10 o 


  -7  10  11        9.54       26.76     20.10 o 


  -6  10  11       75.22       89.66     15.96 o 


  -5  10  11        9.69       17.68     13.27 o 


  -4  10  11       74.34       63.31     13.44 o 


  -3  10  11        9.68       21.31     12.68 o 


  -2  10  11       73.34       61.23     14.94 o 


  -1  10  11        4.45        6.25     14.49 o 


   0  10  11       15.55       33.40     15.84 o 


 -10  11  11       50.20       45.88     20.60 o 


  -9  11  11       57.83       52.67     18.32 o 


  -8  11  11       29.86       31.53     16.71 o 


  -7  11  11       13.23       19.34     16.21 o 


  -6  11  11       17.78       16.32     17.14 o 


  -5  11  11       17.23       20.25     14.15 o 


  -4  11  11       13.36       20.34     15.30 o 


  -3  11  11       29.95       37.76     15.55 o 


  -2  11  11       58.13       81.03     14.90 o 


  -1  11  11       50.25       55.21     17.13 o 


   0  11  11       38.82       26.32     21.80 o 


 -11  12  11       15.46       31.17     21.59 o 


 -10  12  11        5.44        7.11     15.98 o 


  -9  12  11       61.85       58.48     16.70 o 


  -8  12  11       10.62       19.40     17.68 o 


  -7  12  11       25.23       37.87     18.00 o 


  -6  12  11        2.07        9.20     18.08 o 


  -5  12  11       25.47       24.78     14.61 o 


  -4  12  11       10.74       26.24     15.83 o 


  -3  12  11       60.60       56.73     15.82 o 


  -2  12  11        5.37       23.60     18.55 o 


  -1  12  11       14.91       10.40     23.11 o 


   0  12  11        3.58       14.53     27.09 o 


 -11  13  11       19.24       58.80     24.47 o 


 -10  13  11       59.86       56.44     25.00 o 


  -9  13  11        0.75        6.40     22.23 o 


  -8  13  11       37.92       42.70     18.24 o 


  -7  13  11       33.73       25.23     18.46 o 


  -6  13  11       34.04       41.06     18.20 o 


  -5  13  11       38.60       48.54     15.86 o 


  -4  13  11        0.68       20.94     14.86 o 


  -3  13  11       59.29       50.10     15.90 o 


  -2  13  11       19.15       29.56     19.16 o 


  -9  14  11       35.24       39.83     20.54 o 


  -8  14  11        7.16       10.09     19.49 o 


  -7  14  11       75.20       88.24     17.04 o 


  -6  14  11        7.36       39.21     19.56 o 


  -5  14  11       35.45       44.16     16.68 o 


   0   0  12     2508.21     2304.03     67.86 o 


   0   1  12      727.96      718.22     18.49 o 


  -1   2  12     1748.16     1655.70     19.73 o 


   0   2  12      145.68      151.76     15.83 o 


  -2   3  12      450.50      418.33     17.00 o 


  -1   3  12      451.43      427.50     17.78 o 


   0   3  12      475.88      430.27     19.18 o 


  -3   4  12       58.00       61.66     15.50 o 


  -2   4  12      166.49      199.15     15.15 o 


  -1   4  12       60.40       68.61     13.72 o 


   0   4  12      197.05      171.82     17.76 o 


  -4   5  12      341.44      369.20     17.34 o 


  -3   5  12      165.73      196.10     15.95 o 


  -2   5  12      171.67      187.32     14.76 o 


  -1   5  12      337.11      334.07     16.44 o 


   0   5  12      386.65      377.55     15.88 o 


  -5   6  12       69.60       66.26     15.04 o 


  -4   6  12      343.19      357.74     16.67 o 


  -3   6  12        3.52       13.46     17.06 o 


  -2   6  12      337.31      356.96     15.07 o 


  -1   6  12       67.70       64.50     13.36 o 


   0   6  12      707.48      693.63     20.71 o 


  -6   7  12      229.71      238.23     16.46 o 


  -5   7  12      357.06      372.69     17.94 o 


  -4   7  12       71.39       65.74     15.36 o 


  -3   7  12       70.34       65.91     14.39 o 


  -2   7  12      354.36      361.39     17.87 o 


  -1   7  12      229.09      244.98     18.62 o 


   0   7  12      262.76      289.01     17.56 o 


  -7   8  12      520.96      528.71     20.70 o 


  -6   8  12      151.07      144.52     16.01 o 


  -5   8  12      114.92      128.62     15.73 o 


  -4   8  12      415.03      431.62     15.75 o 


  -3   8  12      117.40      149.44     14.58 o 


  -2   8  12      152.02      157.13     14.99 o 


  -1   8  12      523.91      533.15     18.36 o 


   0   8  12       75.68      101.58     17.02 o 


  -8   9  12      145.24      134.69     17.73 o 


  -7   9  12       66.92       65.23     18.84 o 


  -6   9  12      220.00      246.55     18.36 o 


  -5   9  12      135.26      136.07     15.73 o 


  -4   9  12      133.57      139.96     14.42 o 


  -3   9  12      217.63      225.20     15.50 o 


  -2   9  12       67.26       71.00     13.96 o 


  -1   9  12      145.82      121.19     16.72 o 


   0   9  12      431.20      451.69     18.54 o 


  -9  10  12      149.16      171.71     19.68 o 


  -8  10  12      112.59      123.24     20.28 o 


  -7  10  12       17.91       47.74     19.92 o 


  -6  10  12       22.52       30.70     16.93 o 


  -5  10  12        3.37       22.26     14.76 o 


  -4  10  12       21.47       14.60     13.91 o 


  -3  10  12       17.51       44.27     14.60 o 


  -2  10  12      116.32      129.34     17.40 o 


  -1  10  12      150.80      170.00     18.42 o 


   0  10  12        8.07        6.79     19.18 o 


 -10  11  12       77.94       75.31     21.40 o 


  -9  11  12       55.36       55.10     18.11 o 


  -8  11  12       10.03       29.22     18.60 o 


  -7  11  12       29.09       41.80     17.36 o 


  -6  11  12        7.85        8.09     18.89 o 


  -5  11  12        7.58       11.32     14.39 o 


  -4  11  12       28.95       48.82     20.17 o 


  -3  11  12       10.38       23.78     15.02 o 


  -2  11  12       54.87       54.60     18.41 o 


  -1  11  12       77.85       94.31     19.31 o 


   0  11  12       12.42       17.86     22.01 o 


 -11  12  12        8.57       29.83     22.75 o 


 -10  12  12       16.38       16.52     17.90 o 


  -9  12  12      102.64      113.02     18.17 o 


  -8  12  12       80.30       60.75     16.90 o 


  -7  12  12       12.84        7.46     20.26 o 


  -6  12  12       52.27       52.33     18.24 o 


  -5  12  12       12.53       40.86     17.90 o 


  -4  12  12       81.49       73.23     16.71 o 


  -3  12  12      102.00      104.84     16.94 o 


  -2  12  12       16.70       25.32     19.60 o 


  -1  12  12        8.19        8.74     40.51 o 


  -9  13  12        3.43       27.70     20.07 o 


  -8  13  12       38.28       32.97     18.90 o 


  -7  13  12       28.43       13.04     18.67 o 


  -6  13  12       28.53       55.10     22.13 o 


  -5  13  12       39.21       50.60     16.22 o 


  -4  13  12        3.19       33.56     16.43 o 


   0   0  13       75.23       66.44     48.64 o 


   0   1  13       20.45       28.58     15.81 o 


  -1   2  13       40.52       37.20     14.25 o 


   0   2  13       10.23       13.32     17.42 o 


  -2   3  13       36.71       25.95     14.89 o 


  -1   3  13       37.22       19.65     16.07 o 


   0   3  13       13.41       11.65     19.09 o 


  -3   4  13      139.82      116.01     18.74 o 


  -2   4  13        1.24        9.61     15.07 o 


  -1   4  13      138.93      124.89     17.02 o 


   0   4  13       13.54       16.12     17.55 o 


  -4   5  13      115.91      157.60     18.37 o 


  -3   5  13       15.92       26.80     15.92 o 


  -2   5  13       16.40       15.71     15.74 o 


  -1   5  13      114.43      113.19     16.61 o 


   0   5  13       29.14       27.33     14.24 o 


  -5   6  13        3.48       16.53     17.63 o 


  -4   6  13       36.30       22.72     15.60 o 


  -3   6  13        3.49        3.81     16.16 o 


  -2   6  13       36.01       33.11     17.79 o 


  -1   6  13        3.31        4.83     15.80 o 


   0   6  13       16.17       24.12     15.73 o 


  -6   7  13       59.84       42.26     16.34 o 


  -5   7  13        7.99       10.80     15.81 o 


  -4   7  13       10.64        5.30     17.70 o 


  -3   7  13       10.47       19.41     17.86 o 


  -2   7  13        7.23       13.67     20.64 o 


  -1   7  13       58.77       81.21     16.89 o 


   0   7  13        9.72       40.53     16.90 o 


  -7   8  13       74.39       66.99     19.38 o 


  -6   8  13       67.28       56.07     16.79 o 


  -5   8  13       11.97        6.28     15.69 o 


  -4   8  13      162.65      141.68     17.71 o 


  -3   8  13       12.29       16.26     19.07 o 


  -2   8  13       67.18       64.40     18.72 o 


  -1   8  13       73.75       74.80     17.28 o 


   0   8  13       14.91       11.20     18.03 o 


  -8   9  13       24.82       32.16     19.66 o 


  -7   9  13       28.24       38.92     22.54 o 


  -6   9  13       68.63       41.03     17.99 o 


  -5   9  13       58.22       55.89     15.94 o 


  -4   9  13       57.66       48.07     15.36 o 


  -3   9  13       68.08       42.93     15.06 o 


  -2   9  13       29.07       51.96     18.25 o 


  -1   9  13       24.57       51.64     17.38 o 


   0   9  13       50.00       39.65     17.10 o 


  -9  10  13       80.08       48.98     20.00 o 


  -8  10  13       44.65       25.54     19.74 o 


  -7  10  13       41.26       45.74     17.82 o 


  -6  10  13        0.22       20.84     19.13 o 


  -5  10  13        0.83       17.16     18.44 o 


  -4  10  13        0.17        8.32     14.97 o 


  -3  10  13       40.64       74.83     16.38 o 


  -2  10  13       45.21       52.27     17.47 o 


  -1  10  13       80.24       49.25     18.74 o 


   0  10  13        9.09       14.48     23.15 o 


 -10  11  13       45.53       32.37     22.07 o 


  -9  11  13        5.95       32.98     21.76 o 


  -8  11  13       13.53       11.69     19.51 o 


  -7  11  13       12.28       19.18     17.08 o 


  -6  11  13       21.27       32.78     17.66 o 


  -5  11  13       21.38       19.10     19.25 o 


  -4  11  13       12.39       45.79     19.48 o 


  -3  11  13       13.69       24.74     18.74 o 


  -2  11  13        5.78       23.94     20.43 o 


  -1  11  13       45.63       34.27     20.07 o 


  -8  12  13       57.37       51.85     20.26 o 


  -7  12  13        6.71       12.44     19.86 o 


  -6  12  13       44.48       24.03     20.71 o 


  -5  12  13        6.32       43.98     21.82 o 


  -4  12  13       58.13       71.34     21.75 o 


   0   0  14       17.73       36.13     45.41 o 


   0   1  14       84.55       77.87     14.79 o 


  -1   2  14      466.96      489.84     18.39 o 


   0   2  14       95.25       95.24     15.96 o 


  -2   3  14      169.80      149.88     17.11 o 


  -1   3  14      171.34      155.74     17.98 o 


   0   3  14      542.95      575.57     18.10 o 


  -3   4  14      237.55      249.58     17.67 o 


  -2   4  14      254.06      248.94     20.52 o 


  -1   4  14      234.44      233.80     17.44 o 


   0   4  14       27.01       22.81     16.02 o 


  -4   5  14      253.27      282.27     18.56 o 


  -3   5  14      114.03      116.79     18.81 o 


  -2   5  14      116.13      131.65     18.79 o 


  -1   5  14      248.31      262.04     17.36 o 


   0   5  14       90.01      102.78     15.48 o 


  -5   6  14       86.95       97.42     16.72 o 


  -4   6  14      104.59      119.89     17.77 o 


  -3   6  14      278.79      290.01     19.29 o 


  -2   6  14      101.68      118.55     19.22 o 


  -1   6  14       88.91       89.01     18.87 o 


   0   6  14      183.49      222.64     18.01 o 


  -6   7  14      151.31      158.79     18.88 o 


  -5   7  14      128.94      127.28     17.61 o 


  -4   7  14       80.62       67.69     23.69 o 


  -3   7  14       82.17       84.22     22.16 o 


  -2   7  14      130.39      162.08     22.43 o 


  -1   7  14      148.20      200.33     18.99 o 


   0   7  14       76.49       87.02     19.79 o 


  -7   8  14      236.41      239.00     19.22 o 


  -6   8  14      174.06      151.53     18.77 o 


  -5   8  14       58.98       57.02     20.30 o 


  -4   8  14       69.02       74.94     18.09 o 


  -3   8  14       60.52       84.04     19.64 o 


  -2   8  14      176.25      246.13     33.82 o 


  -1   8  14      240.43      292.65     19.46 o 


   0   8  14       50.28       71.25     17.99 o 


  -8   9  14       27.13       25.40     20.48 o 


  -7   9  14       51.21       64.37     22.49 o 


  -6   9  14       89.44       73.36     22.88 o 


  -5   9  14       78.14       93.15     21.07 o 


  -4   9  14       76.02       77.06     15.77 o 


  -3   9  14       91.89       84.34     20.17 o 


  -2   9  14       53.03       96.22     19.83 o 


  -1   9  14       27.61       36.87     17.09 o 


   0   9  14       43.01       50.75     19.87 o 


  -9  10  14       99.42       80.65     21.98 o 


  -8  10  14      144.60      139.04     21.69 o 


  -7  10  14       46.79       73.39     20.20 o 


  -6  10  14       34.11       62.01     20.04 o 


  -5  10  14      130.09      142.68     18.95 o 


  -4  10  14       34.54       28.43     17.30 o 


  -3  10  14       46.58       60.82     20.43 o 


  -2  10  14      146.35      170.26     20.29 o 


  -1  10  14       99.97       95.97     19.00 o 


  -6  11  14       46.43       37.84     18.68 o 


  -5  11  14       45.57       50.50     19.24 o 


   0   0  15       21.61       13.71     31.41 o 


   0   1  15        0.07       13.11     15.52 o 


  -1   2  15       13.37       13.68     15.81 o 


   0   2  15       22.54       41.31     15.90 o 


  -2   3  15       35.68       33.97     20.12 o 


  -1   3  15       35.15       20.95     17.43 o 


   0   3  15       57.03       43.04     16.70 o 


  -3   4  15       14.64       13.45     17.57 o 


  -2   4  15       15.23       14.93     20.75 o 


  -1   4  15       14.65        8.25     18.71 o 


   0   4  15        1.70       18.60     16.65 o 


  -4   5  15        6.93       15.50     17.33 o 


  -3   5  15       19.18       19.46     19.07 o 


  -2   5  15       19.16       19.36     23.64 o 


  -1   5  15        7.43       10.80     18.14 o 


   0   5  15       33.12       54.81     18.49 o 


  -5   6  15       25.80       45.49     18.87 o 


  -4   6  15        1.02       21.82     30.98 o 


  -3   6  15       45.47       45.96     19.90 o 


  -2   6  15        0.96       12.83     22.20 o 


  -1   6  15       26.42       51.11     18.43 o 


   0   6  15       30.84       44.97     18.83 o 


  -6   7  15       22.72       25.88     24.64 o 


  -5   7  15       39.39       26.29     22.60 o 


  -4   7  15       16.30       19.54     25.83 o 


  -3   7  15       16.60       10.53     26.91 o 


  -2   7  15       40.49       43.11     23.48 o 


  -1   7  15       23.06       31.50     19.82 o 


   0   7  15        0.11       16.13     19.92 o 


  -7   8  15       40.88       33.29     22.37 o 


  -6   8  15       46.48       38.03     23.47 o 


  -5   8  15        5.85       15.98     26.68 o 


  -4   8  15        2.11        7.28     20.47 o 


  -3   8  15        5.87        8.28     22.31 o 


  -2   8  15       46.86       87.50     23.52 o 


  -1   8  15       42.45       59.22     18.62 o 


   0   8  15        5.33       15.79     23.22 o 


  -7   9  15        1.47       10.98     28.20 o 


  -6   9  15       26.92       35.71     19.81 o 


  -5   9  15        6.37        4.57     27.98 o 


  -4   9  15        6.15        9.38     22.66 o 


  -3   9  15       27.71       75.41     37.76 o 


  -2   9  15        1.58       31.15     21.24 o 


   0   0  16      164.62      212.91     38.88 o 


   0   1  16       54.27       47.89     15.44 o 


  -1   2  16      116.99      138.78     17.12 o 


   0   2  16       22.96       31.45     19.45 o 


  -2   3  16       53.02       73.25     18.88 o 


  -1   3  16       51.66       49.53     18.91 o 


   0   3  16      140.80      151.39     18.07 o 


  -3   4  16       41.86       56.91     19.15 o 


  -2   4  16      148.37      168.95     21.14 o 


  -1   4  16       41.67       42.80     17.17 o 


   0   4  16      113.84      122.11     19.18 o 


  -4   5  16      240.39      284.66     19.57 o 


  -3   5  16      126.52      129.48     22.07 o 


  -2   5  16      127.68      123.72     21.39 o 


  -1   5  16      239.57      276.50     22.18 o 


   0   5  16        1.62        8.31     20.99 o 


  -5   6  16      135.28      136.23     20.37 o 


  -4   6  16      108.49      103.76     20.47 o 


  -3   6  16      295.94      312.54     27.33 o 


  -2   6  16      106.18      114.17     26.03 o 


  -1   6  16      136.97      169.74     30.89 o 


   0   6  16       68.05      103.55     18.13 o 


  -5   7  16       65.84       60.34     22.53 o 


  -4   7  16       27.85       42.51     22.88 o 


  -3   7  16       27.45       17.60     23.94 o 


  -2   7  16       66.18      124.65     30.33 o 


   0   0  17       70.33       55.59     41.28 o 


   0   1  17       15.31       19.56     16.13 o 


  -1   2  17        7.37       14.35     20.46 o 


   0   2  17        0.38       14.94     24.23 o 


  -2   3  17        5.29       13.13     21.01 o 


  -1   3  17        5.38       23.08     20.05 o 


   0   3  17        0.95       12.19     18.73 o 


  -3   4  17        7.26        4.44     19.33 o 


  -2   4  17        7.27       18.64     22.16 o 


  -1   4  17        6.98       12.50     19.10 o 


                                                 
